# Supplementary material for: Intratumoral B cell and interferon signatures in newly diagnosed glioblastoma are associated with longer survival in patients treated with SurVaxM
Source: Cancer Immunol Immunother. 2025 Oct 9;74(11):332. doi: 10.1007/s00262-025-04193-y (PMC12511503; doi:10.1007/s00262-025-04193-y)
Supplement: Supplementary file 2 — Supplementary file2 (CSV 3078 KB) [file 262_2025_4193_MOESM2_ESM.csv]

row	baseMean	log2FoldChange	lfcSE	stat	pvalue	padj	deg.class.FDR	deg.class.pval
ACCS_ENSG00000110455.14	1335.3019180859042	1.1328463870673329	0.22141342917840054	5.116430341515369	3.1137220294427525e-7	0.005754158310410207	Long-term	Long-term
ALX4_ENSG00000052850.8	28.72399496530247	1.8555840683754359	0.4517667304718576	4.107394244010245	4.001478945931906e-5	0.09243416365102702	Long-term	Long-term
MFAP4_ENSG00000166482.12	428.9982333959638	1.9170205121929738	0.47431184811590804	4.041688015612272	5.306780692464454e-5	0.09699853480488978	Long-term	Long-term
UMODL1_ENSG00000177398.19	179.74363727322492	2.6569443063177904	0.6179018673240759	4.299945423088165	1.7084017699654975e-5	0.057907935394998944	Long-term	Long-term
GRM4_ENSG00000124493.14	35.543461382707505	3.030610042453135	0.758724371615792	3.994349141571791	6.487221029730244e-5	0.09886219626947544	Long-term	Long-term
PRB2_ENSG00000121335.12	119.71242907297454	3.9727634769222164	0.9285041450205213	4.278670696547524	1.880127772564901e-5	0.057907935394998944	Long-term	Long-term
C4BPA_ENSG00000123838.11	49.76609208771284	4.230351233944921	1.051722547292993	4.022307256636586	5.763081006828953e-5	0.09699853480488978	Long-term	Long-term
FUT2_ENSG00000176920.13	23.575154249122658	5.031136018715311	1.0533346245713073	4.776389099297779	1.784709058856356e-6	0.01649071170383273	Long-term	Long-term
TBC1D3F_ENSG00000275954.5	167.9880457147943	5.361860084112716	1.22494052745342	4.377241150849756	1.2019097033967605e-5	0.057907935394998944	Long-term	Long-term
LRRC43_ENSG00000158113.13	120.1266013422219	1.0040102103567865	0.3280637689318202	3.060411741369236	0.0022103289521619757	0.4024873218134219	NS	Long-term
FMOD_ENSG00000122176.12	664.0194318559741	1.007546094447385	0.49763874455810353	2.0246536377348843	0.042902942392202686	0.7316512289193158	NS	Long-term
FUT9_ENSG00000172461.11	595.2546183982679	1.009797927982675	0.5067792575119462	1.992579437722688	0.04630751864126459	0.7404883834212794	NS	Long-term
LOC102724593_ENSG00000231187.3	186.88237706894185	1.0099306887092967	0.4077729105230477	2.476698825858405	0.013260374439972538	0.614069390139717	NS	Long-term
EML6_ENSG00000214595.12	1719.512796031974	1.0100695201260503	0.3806508502049779	2.6535328098758604	0.0079654026342895	0.5494788809941307	NS	Long-term
PLEKHA7_ENSG00000166689.16	2045.3615062536528	1.0116301817659639	0.36489466709851603	2.772389604402848	0.005564639064859086	0.4960561010227766	NS	Long-term
NA_ENSG00000265158.1	84.84857272093609	1.022908915014906	0.46335284303640195	2.20762412573466	0.02727048592428801	0.6977641531369349	NS	Long-term
MID2_ENSG00000080561.14	606.9782324730759	1.0257682846639238	0.2813736185797743	3.645573774263065	2.667958604723112e-4	0.17898131049809773	NS	Long-term
PRELP_ENSG00000188783.6	859.3526228802502	1.0271656564208118	0.32857607310739456	3.126112156331859	0.001771339821150118	0.3908363113194177	NS	Long-term
MANSC4_ENSG00000205693.4	20.174900761545626	1.0282166515909024	0.4569641573604812	2.250103503806716	0.024442375725527293	0.6881153973452176	NS	Long-term
SIGLEC1_ENSG00000088827.13	744.3190104883597	1.0283435596086161	0.5080863899970769	2.0239541539668724	0.04297486913700922	0.7316512289193158	NS	Long-term
NA_ENSG00000233695.2	80.60430763344877	1.0284928980518984	0.3909876789310801	2.630499510531103	0.008525949238575189	0.5494788809941307	NS	Long-term
DRICH1_ENSG00000189269.12	77.18325514801093	1.0290888059212517	0.47034356999311305	2.1879512585583343	0.02867315292882517	0.6977641531369349	NS	Long-term
NA_ENSG00000271959.1	194.11403911937327	1.0348968620884742	0.48844564537015517	2.1187554273397318	0.034111141422763815	0.7072504096931256	NS	Long-term
MST1L_ENSG00000186715.11	309.9157482573706	1.0350709651650813	0.3784813596347753	2.73480037739216	0.006241811667022829	0.5015159982894865	NS	Long-term
MYO1A_ENSG00000166866.13	33.74313066544548	1.0355898624493343	0.4708435655489045	2.1994350952679036	0.027846999471148385	0.6977641531369349	NS	Long-term
TTN_ENSG00000155657.28	11837.242047053727	1.036825933919142	0.4743724857357638	2.185678902331358	0.028839105481567998	0.6977641531369349	NS	Long-term
PNMA3_ENSG00000183837.10	140.3791679345366	1.0405538515895265	0.4712159815683634	2.208231240643022	0.02722815768502045	0.6977641531369349	NS	Long-term
ABCB9_ENSG00000150967.18	1027.2457854608194	1.0407593801043797	0.3182400017996749	3.270360024568863	0.0010741068539192134	0.36647311198392746	NS	Long-term
ELAPOR1_ENSG00000116299.17	532.8653421295269	1.0445191186623919	0.45653147446084386	2.2879454694683465	0.022140696919712786	0.6774173494640601	NS	Long-term
LSR_ENSG00000105699.17	385.5772347755209	1.0446996591278324	0.5058468021891149	2.065249112195164	0.03889943577133032	0.7181718278708011	NS	Long-term
TMEM63C_ENSG00000165548.11	434.3625581757545	1.0470258469211087	0.3372170826212215	3.1049015630598364	0.0019034235940880732	0.3908363113194177	NS	Long-term
NA_ENSG00000230665.3	23.78692918807865	1.0523688149781618	0.4001104655491595	2.630195672422027	0.008533573530590666	0.5494788809941307	NS	Long-term
LOC100420869_ENSG00000233585.2	20.911326054845468	1.052611568686412	0.45894653078437075	2.293538567308543	0.021817017599146712	0.6758436571592698	NS	Long-term
OCLN_ENSG00000197822.12	263.0095111556366	1.0535036615197428	0.457671290480773	2.301878408001214	0.021342030190399125	0.6758436571592698	NS	Long-term
CCDC89_ENSG00000179071.5	163.1709338294198	1.0556209224770563	0.38289159811399737	2.756970713582409	0.005833957641260683	0.4993728418197694	NS	Long-term
EPSTI1_ENSG00000133106.15	533.5467203994943	1.0578913613434573	0.4233762101242103	2.4987028936583204	0.012464876585737505	0.6061866297484976	NS	Long-term
GLT8D2_ENSG00000120820.13	106.3104735476373	1.0582607303961769	0.3329220626838151	3.178704114305681	0.0014793501902002299	0.38841518250116963	NS	Long-term
ANKRD7_ENSG00000106013.15	75.61286546787129	1.0594365469270512	0.4623996871297421	2.291170553127537	0.02195355135930353	0.6758436571592698	NS	Long-term
LRRC46_ENSG00000141294.10	83.7083794884404	1.0608364145799725	0.4181644793490719	2.5368879160451505	0.011184275599605222	0.592237950126613	NS	Long-term
NA_ENSG00000277406.2	45.12890434613067	1.0612960619536065	0.5038751624748632	2.1062678635336614	0.03518109116059155	0.7083664549102028	NS	Long-term
NA_ENSG00000262583.1	90.65641131132818	1.0632672464580468	0.43068849235896184	2.4687616811731656	0.01355814804913769	0.614069390139717	NS	Long-term
FER1L6_ENSG00000214814.7	48.907849589745226	1.066927367516543	0.5169718598755514	2.0638016308535247	0.03903652839007242	0.7181718278708011	NS	Long-term
KRT18_ENSG00000111057.11	87.7678096014039	1.0669848448067667	0.44594692805279557	2.392627413010112	0.016728218783737005	0.6468105218054744	NS	Long-term
ABCA10_ENSG00000154263.17	430.9042382231179	1.0679938696666784	0.281574737335296	3.792932135083282	1.4887885483743003e-4	0.1360880678794803	NS	Long-term
CSDC2_ENSG00000172346.15	120.54401910241798	1.0698973648558503	0.5174105810589985	2.0677918156719213	0.03865960362955394	0.7181718278708011	NS	Long-term
PDE4A_ENSG00000065989.16	1145.6081996721487	1.0811486170239097	0.3745234788225203	2.886731214883983	0.0038926661570239346	0.4914342979094479	NS	Long-term
THEMIS_ENSG00000172673.11	74.69182533581476	1.0844940955837281	0.5376101916956418	2.017249881672062	0.04366944293820375	0.7316512289193158	NS	Long-term
NA_ENSG00000204959.4	514.868817277129	1.0848199742592692	0.5186106951460403	2.0917809532520053	0.036458114941181174	0.7137081809940655	NS	Long-term
NA_ENSG00000230393.1	46.36940414739056	1.0858484709090488	0.42330390473346924	2.5651747096279367	0.010312386536421731	0.5815065558522452	NS	Long-term
LRRC37A_ENSG00000176681.14	3262.4838051691136	1.087128881996554	0.4816077522161115	2.2572910776335	0.023989892520992612	0.6873383159503	NS	Long-term
MARVELD2_ENSG00000152939.17	210.67978140652167	1.0874241232345483	0.45446326228015327	2.392765738155986	0.01672191394593949	0.6468105218054744	NS	Long-term
TSPAN32_ENSG00000064201.16	40.196293367796486	1.0911106485090978	0.4122721338108283	2.646578701362716	0.00813105823622141	0.5494788809941307	NS	Long-term
CEMIP_ENSG00000103888.17	1419.8002046159816	1.0912842895808208	0.47230757410236585	2.310537347733282	0.020858423326451006	0.670371587952721	NS	Long-term
IFI27_ENSG00000165949.12	470.01052137902275	1.1014869587205487	0.3938193378531847	2.7969346673656275	0.0051589964174476675	0.4914342979094479	NS	Long-term
ANKRD53_ENSG00000144031.12	181.4010991071814	1.1028900930909458	0.3254720655056209	3.388586026200454	7.025398755884296e-4	0.3288549204209304	NS	Long-term
MAMDC2_ENSG00000165072.10	103.48913103874992	1.106945277322618	0.3447976209057755	3.2104202877464703	0.0013254102354645872	0.38841518250116963	NS	Long-term
SMIM5_ENSG00000204323.5	124.58694484744548	1.1095255680638776	0.46766477059639616	2.3724805412409817	0.0176690938061616	0.6468105218054744	NS	Long-term
EIF3FP3_ENSG00000233426.3	271.10597222477344	1.112284047458879	0.4917222263531621	2.2620170247501084	0.023696351462914423	0.6858382512544443	NS	Long-term
TNFRSF25_ENSG00000215788.11	745.4896284374767	1.1145807403130363	0.36457128731444294	3.057236757517083	0.002233877569055701	0.4024873218134219	NS	Long-term
C1QL1_ENSG00000131094.4	4363.874238266942	1.115439729754301	0.5254700901990068	2.122746376167405	0.03377511054362954	0.7072504096931256	NS	Long-term
GASK1B-AS1_ENSG00000248429.5	31.83043374987522	1.118291751745209	0.4873048569879812	2.29485041182914	0.0217416984632033	0.6758436571592698	NS	Long-term
ME1_ENSG00000065833.9	492.0358655177774	1.1200126448394256	0.4946968160763693	2.264038514989194	0.02357174602280415	0.6849148844361961	NS	Long-term
FAM47E_ENSG00000189157.14	259.8558487820559	1.1205353616734957	0.35807976849251794	3.1292897847617693	0.0017522940310972064	0.3908363113194177	NS	Long-term
HSBP1L1_ENSG00000226742.4	31.77152271390136	1.1224258616098388	0.428276501616496	2.620797212486164	0.008772442622797116	0.5508264845028946	NS	Long-term
ST20-MTHFS_ENSG00000259332.3	235.00917009770683	1.122900390734608	0.4084155138475898	2.7494067993549476	0.00597032388828892	0.4993728418197694	NS	Long-term
IQCN_ENSG00000130518.17	1561.3131756927794	1.1242236561579075	0.3967068990869624	2.8338898535552457	0.004598517903536449	0.4914342979094479	NS	Long-term
EFCC1_ENSG00000114654.8	133.74693833114816	1.1256667911530718	0.472031319323918	2.384729031889969	0.01709170528106946	0.6468105218054744	NS	Long-term
SYT14_ENSG00000143469.20	564.6596961839792	1.1267750072308873	0.5525745191561444	2.0391367465724337	0.041436381665918696	0.7316512289193158	NS	Long-term
ECE2_ENSG00000145194.19	698.6581542803699	1.1352566898867877	0.5459763125776805	2.079314914830239	0.03758841514366478	0.7181718278708011	NS	Long-term
OR7E14P_ENSG00000184669.9	30.29131492393058	1.136214613137433	0.5487439483042377	2.0705733824466463	0.03839868175610105	0.7181718278708011	NS	Long-term
ZNF280B_ENSG00000275004.4	478.58702053893376	1.1385189682501753	0.5112714092576761	2.22683871547445	0.025958054882061505	0.6965303429866588	NS	Long-term
DLEC1_ENSG00000008226.20	735.7174183546914	1.1420578197467084	0.4814497916575676	2.3721223677649856	0.017686232162553158	0.6468105218054744	NS	Long-term
BSPRY_ENSG00000119411.11	16.548599792530105	1.1499154427438998	0.5585563269037591	2.0587278083809686	0.03952032072854412	0.7188341801806056	NS	Long-term
RGS8_ENSG00000135824.12	55.056491413645894	1.1500985664601564	0.5671688244760805	2.027788758528035	0.04258181216593429	0.7316512289193158	NS	Long-term
TESC_ENSG00000088992.18	264.4268541720745	1.1528589547104748	0.3726512559509658	3.0936671654802375	0.0019769914124547795	0.40148133299081673	NS	Long-term
DPEP1_ENSG00000015413.9	573.5268547671632	1.1549149946585437	0.5750970622590617	2.008208823258245	0.044621105807722175	0.7337327037705831	NS	Long-term
SAMD11_ENSG00000187634.13	235.44052939205866	1.1576835158017846	0.4919972961419426	2.3530282074310214	0.01862122145558008	0.6468105218054744	NS	Long-term
ZBP1_ENSG00000124256.15	59.258515892856565	1.1604611735119754	0.5204645809833482	2.2296640653614492	0.025769753207919268	0.6965303429866588	NS	Long-term
FRMPD1_ENSG00000070601.10	138.59697428952413	1.1614568100386287	0.40655936996657166	2.8567950853872253	0.004279420147063113	0.4914342979094479	NS	Long-term
SOD3_ENSG00000109610.6	149.88231278556336	1.162367864274172	0.5436436717376476	2.1381061248425772	0.03250813095225905	0.7050283110097604	NS	Long-term
CAPN14_ENSG00000214711.10	29.7595566471878	1.1630391252230687	0.42452743819315486	2.7396088464225485	0.006151234298910313	0.4993728418197694	NS	Long-term
GAS2L2_ENSG00000270765.7	51.60952893124702	1.1635082984932559	0.5661081561762811	2.055275632048922	0.039852389584681985	0.7213243482124615	NS	Long-term
NEK5_ENSG00000197168.13	118.21172597362107	1.163984354616131	0.5248843497784629	2.2176015632918227	0.026582011214863012	0.6977641531369349	NS	Long-term
OVCH1_ENSG00000187950.8	66.92510976402336	1.1647983892825595	0.49870636385577166	2.335639714474197	0.019510026904047073	0.6565580661466914	NS	Long-term
SHISA7_ENSG00000187902.13	262.4004153479331	1.1651577769194832	0.5624577676054614	2.071547134782906	0.03830769440696917	0.7181718278708011	NS	Long-term
DOC2B_ENSG00000272636.4	100.47691727016522	1.1680811649330924	0.571107588030179	2.0452909213865453	0.040826185224117476	0.7280191993946387	NS	Long-term
THBS4_ENSG00000113296.14	3975.1399190341704	1.168496842756537	0.43528302024454857	2.684453076299778	0.007264858047761733	0.5235552647164661	NS	Long-term
DOK7_ENSG00000175920.18	66.95276730194372	1.1711139601544218	0.4479707905607066	2.6142641101411694	0.00894198838478725	0.5508264845028946	NS	Long-term
CCSER1_ENSG00000184305.15	149.91497763216287	1.173757248636739	0.5537039818147632	2.1198280799602576	0.03402054633520348	0.7072504096931256	NS	Long-term
CFAP70_ENSG00000156042.18	1015.8048343910109	1.1748397683182739	0.5352223511432881	2.1950498999316816	0.02816001846379091	0.6977641531369349	NS	Long-term
TESPA1_ENSG00000135426.16	77.23139191140322	1.178500618169613	0.4296379697399191	2.743008535495634	0.006087910300918874	0.4993728418197694	NS	Long-term
NA_ENSG00000236264.5	65.4218106307856	1.1841329161710823	0.42289173138670233	2.800085289651319	0.005108910609856357	0.4914342979094479	NS	Long-term
ZP3_ENSG00000188372.15	109.09046004406694	1.1856924737396302	0.5065096061592281	2.340908167034628	0.019236898161141054	0.6546922247106568	NS	Long-term
METTL24_ENSG00000053328.9	51.90588866294924	1.1956811321762462	0.44852245971450894	2.6658222041708113	0.0076800297858858665	0.5376020850120107	NS	Long-term
FOXD4_ENSG00000170122.6	190.7767722673042	1.1994452932155832	0.3987119153668758	3.008300597467499	0.0026271314183148047	0.4221685966126747	NS	Long-term
DNAJC22_ENSG00000178401.16	355.28236640381965	1.2089145751444725	0.4826845330589837	2.5045645599684963	0.012260222796401541	0.60407681652102	NS	Long-term
RIMBP3B_ENSG00000274600.1	140.99355853737603	1.210137923615911	0.6014751038738508	2.011950146933624	0.04422519244587505	0.7337327037705831	NS	Long-term
BHMT2_ENSG00000132840.10	100.21442693461789	1.2110666200715745	0.5623033226547298	2.153760383904407	0.03125896796769621	0.7050283110097604	NS	Long-term
ZBTB7C_ENSG00000184828.10	688.0943577494345	1.213231756562269	0.37832890932075225	3.2068174719729785	0.00134212123394943	0.38841518250116963	NS	Long-term
TEK_ENSG00000120156.22	1336.8283286931428	1.214605232743767	0.49581970264723696	2.4496913419512247	0.014297872019971014	0.624910236878168	NS	Long-term
CHI3L2_ENSG00000064886.14	5493.985329451002	1.2148379466079358	0.5641566497481031	2.1533698967305677	0.03128961949179152	0.7050283110097604	NS	Long-term
INS-IGF2_ENSG00000284779.2	37.57864786505119	1.2155967022939667	0.5574651981264948	2.180578637696653	0.02921459660159214	0.6977641531369349	NS	Long-term
RAPSN_ENSG00000165917.10	29.946803956266773	1.2174600177348156	0.42213954112627816	2.884022696586545	0.003926304541457781	0.4914342979094479	NS	Long-term
SNORC_ENSG00000182600.9	238.15765905613705	1.217772625008468	0.40971810503392286	2.972220680625382	0.002956540919353488	0.4355455183120544	NS	Long-term
CLEC4F_ENSG00000152672.8	108.78296846075055	1.2247685423042765	0.5998224732661127	2.0418850524810277	0.04116293482280519	0.7297076004013374	NS	Long-term
SRPK3_ENSG00000184343.11	299.8978621957038	1.226399683298567	0.5106047049264842	2.4018573888290775	0.01631206634182334	0.6467449265728508	NS	Long-term
CDRT1_ENSG00000241322.11	189.415183576356	1.2303473049639433	0.3958824500066922	3.1078601866365756	0.0018844719599199371	0.3908363113194177	NS	Long-term
NRIP2_ENSG00000053702.15	23.02820863871835	1.2316884926606906	0.5854764455601443	2.1037370538148537	0.03540139032591354	0.7097851385235238	NS	Long-term
PCDH7_ENSG00000169851.15	2135.903430975994	1.239417054906411	0.5685563940359455	2.1799368856065526	0.029262140280039046	0.6977641531369349	NS	Long-term
B4GALNT3_ENSG00000139044.12	361.3299475469676	1.2415100442598699	0.6019039451389366	2.062638157278225	0.03914701959634135	0.7181718278708011	NS	Long-term
NA_ENSG00000204352.4	119.685131521448	1.2418174377805193	0.5028635019466161	2.4694920847772135	0.013530501186842596	0.614069390139717	NS	Long-term
CBFA2T3_ENSG00000129993.15	111.54672636059139	1.2419417747470827	0.38039627796569586	3.2648631090419897	0.0010951699088766022	0.36647311198392746	NS	Long-term
SLC5A4_ENSG00000100191.6	147.05427340694817	1.242540088299953	0.4626601287139173	2.6856433290543373	0.007239031884683881	0.5235552647164661	NS	Long-term
CHST5_ENSG00000135702.15	382.9100545950342	1.2440375387021825	0.5715461784370464	2.176617718106584	0.029509102073408518	0.6977641531369349	NS	Long-term
A2ML1_ENSG00000166535.20	589.0729886317802	1.2473322178686128	0.5729074166364397	2.177196841318176	0.029465883890689028	0.6977641531369349	NS	Long-term
FOXF1_ENSG00000103241.7	218.25085129372522	1.2581595832313264	0.5736035002483604	2.1934307979058096	0.02827635540881947	0.6977641531369349	NS	Long-term
NA_ENSG00000159712.10	138.85280966129346	1.2603744717217913	0.5502663623232341	2.2904806799391997	0.02199346729059094	0.6758436571592698	NS	Long-term
REM1_ENSG00000088320.4	39.91360132374183	1.2609702532185474	0.5052666796428226	2.4956528978121777	0.012572555896276826	0.6098184592209862	NS	Long-term
LOC107985040_ENSG00000233175.2	35.75104576624305	1.2661318134242578	0.43955094640638886	2.8805120857450044	0.0039702973013735765	0.4914342979094479	NS	Long-term
CHD5_ENSG00000116254.18	1002.2110702373557	1.2681686481206293	0.6088742689897078	2.0828087385345992	0.03726866074051434	0.7181718278708011	NS	Long-term
CCNI2_ENSG00000205089.8	17.268712902418503	1.2816122072970728	0.49269478170032815	2.6012295134812042	0.009289028498309065	0.5609844661723906	NS	Long-term
GABRB2_ENSG00000145864.14	129.73298973140064	1.28562368892299	0.6520367502615119	1.971704337841948	0.0486433681709394	0.7456866915893307	NS	Long-term
DSP_ENSG00000096696.15	1470.6349797375428	1.287861492342856	0.49929018141773535	2.5793847751741703	0.009897647207629085	0.57882443163603	NS	Long-term
INHBA_ENSG00000122641.11	375.1779720222256	1.2880511314473413	0.5756653167673936	2.2374999742563926	0.025253681004208075	0.6965303429866588	NS	Long-term
HGFAC_ENSG00000109758.9	197.79595944001164	1.2896335252940743	0.5629974754288335	2.290655964863367	0.02198331935980713	0.6758436571592698	NS	Long-term
LHX6_ENSG00000106852.15	45.05944419152939	1.2921252335518139	0.4907459778476733	2.63298181111713	0.008463887989810218	0.5494788809941307	NS	Long-term
VWFP1_ENSG00000241717.1	89.29041748846761	1.2953060894157478	0.6269400701537963	2.066076409979654	0.038821265287831024	0.7181718278708011	NS	Long-term
LINC00937_ENSG00000226091.7	17.17699674663332	1.2960127653283564	0.48171949658315383	2.6903888560064546	0.007136880386150038	0.5213025673361766	NS	Long-term
TMEM132E_ENSG00000181291.8	1518.6555521936884	1.3052303064168267	0.5749095775314835	2.2703227732283673	0.023188006300376745	0.683379528878914	NS	Long-term
ENPP6_ENSG00000164303.11	332.99498350212167	1.317757702806524	0.601979347808606	2.1890413809104516	0.028593832478352146	0.6977641531369349	NS	Long-term
NA_ENSG00000280114.1	20.952659113678227	1.3181826450589067	0.469627000745909	2.8068715022033146	0.00500251923412414	0.4914342979094479	NS	Long-term
GATA6_ENSG00000141448.11	41.3270766415644	1.3182931913352478	0.6505628486521933	2.026388678767052	0.04272497018531113	0.7316512289193158	NS	Long-term
TRIM29_ENSG00000137699.17	38.566108356786266	1.3204598296403027	0.6176624522826341	2.137834062537572	0.032530213369683016	0.7050283110097604	NS	Long-term
FOXD2_ENSG00000186564.6	45.344344708723	1.3266131801488898	0.512592515018094	2.5880463356006316	0.009652199596868019	0.5761613356235328	NS	Long-term
NA_ENSG00000261616.1	108.49934836371492	1.3276837628814653	0.5042959608975839	2.632747167989119	0.008469737083395061	0.5494788809941307	NS	Long-term
CFAP20DC_ENSG00000163689.20	65.04295286034854	1.3278705512278082	0.6374150973956852	2.0832116412886155	0.03723193645848481	0.7181718278708011	NS	Long-term
BANK1_ENSG00000153064.12	117.93943160100322	1.3282392197666084	0.6048109686322877	2.19612290228511	0.02808314775190564	0.6977641531369349	NS	Long-term
TMEM191B_ENSG00000278558.5	91.53638518249568	1.3297257661940185	0.3974971522810963	3.3452460189040103	8.220961389852596e-4	0.3288549204209304	NS	Long-term
NA_ENSG00000259992.1	33.435096141821184	1.33413186628092	0.5201534628280446	2.564881254519236	0.010321112030277945	0.5815065558522452	NS	Long-term
NA_ENSG00000197258.5	1041.1457118410156	1.3364616266106335	0.6104473703193842	2.189315068900044	0.02857394785489559	0.6977641531369349	NS	Long-term
SPAG8_ENSG00000137098.14	464.26903951624206	1.3400748943780783	0.4450481973276412	3.0110781313681514	0.0026032185932312675	0.4221685966126747	NS	Long-term
NA_ENSG00000257818.1	39.21800229308054	1.3406579780377261	0.6245646010602582	2.146548132509961	0.03182927295003977	0.7050283110097604	NS	Long-term
HOXA11-AS_ENSG00000240990.10	15.829567727082598	1.3409712755155925	0.6508303431640623	2.0604006706207896	0.039360252852358314	0.7181718278708011	NS	Long-term
ITGBL1_ENSG00000198542.14	386.6407775766969	1.3413412047930062	0.5693211352575027	2.356036201231701	0.018471117508611627	0.6468105218054744	NS	Long-term
NA_ENSG00000257674.1	15.880923808811279	1.341731452876028	0.529942498514579	2.531843467238203	0.011346463142723107	0.592237950126613	NS	Long-term
DCN_ENSG00000011465.18	5734.5053689786455	1.3427857267670302	0.5012998155230387	2.6786080608587786	0.007392887313995923	0.5274925002418713	NS	Long-term
LOC646588_ENSG00000223561.7	56.801190026311865	1.346291598083895	0.6694005086378914	2.011189983741354	0.044305393350444026	0.7337327037705831	NS	Long-term
GABRE_ENSG00000102287.19	308.58070853333	1.349444478297303	0.5119183000174569	2.636054382606142	0.008387628772465254	0.5494788809941307	NS	Long-term
SYT2_ENSG00000143858.12	40.44430190700259	1.3529593357487455	0.5640642810251354	2.398590694822699	0.016458300152547182	0.6467449265728508	NS	Long-term
ZCCHC12_ENSG00000174460.4	238.94791412268648	1.355657110788861	0.5533815020360638	2.449769473321703	0.014294770132584983	0.624910236878168	NS	Long-term
PODNL1_ENSG00000132000.14	199.54462925402922	1.3591626928886564	0.5868961469297835	2.3158487238309764	0.02056652983397895	0.6656207904236969	NS	Long-term
AGBL2_ENSG00000165923.16	209.34575860976886	1.3633283888188863	0.375508841526524	3.63061594841992	2.8274564801392387e-4	0.18017722673439013	NS	Long-term
MYCBPAP_ENSG00000136449.15	299.6464952401662	1.3660544628288596	0.47574207139600816	2.8714182431256	0.004086344699999822	0.4914342979094479	NS	Long-term
SLC12A1_ENSG00000074803.20	27.751920762394924	1.3667192014779797	0.6332887330965726	2.1581296651136905	0.03091775191358822	0.7050283110097604	NS	Long-term
GPD1_ENSG00000167588.13	273.70163061804925	1.3714937627477173	0.5841154759659425	2.3479839503990196	0.01887533461690126	0.6495645879335853	NS	Long-term
RELN_ENSG00000189056.15	485.9201115333798	1.3746996651324914	0.6379084438612432	2.1550109241562474	0.03116097937705352	0.7050283110097604	NS	Long-term
MPL_ENSG00000117400.18	25.284181139237983	1.3777731180671746	0.5540914993940899	2.4865444057051898	0.01289904704920792	0.614069390139717	NS	Long-term
CCNO_ENSG00000152669.9	23.34636649621031	1.3844234709879024	0.6357849695417384	2.1775026735623655	0.02944308254834779	0.6977641531369349	NS	Long-term
DNAI1_ENSG00000122735.16	123.83613892495909	1.3862390786292267	0.6602808979623507	2.0994687002262333	0.035775604155216675	0.7102905445546953	NS	Long-term
ST6GALNAC2_ENSG00000070731.11	185.0893563917054	1.3880948509344195	0.6103131641217998	2.274397690457482	0.0229420861896582	0.683379528878914	NS	Long-term
VWA5B2_ENSG00000145198.14	228.6292639422947	1.3907504127346313	0.5121960668560421	2.715269606171177	0.006622183557261052	0.5165043116250226	NS	Long-term
ANO9_ENSG00000185101.13	68.45031442012268	1.3912953327303779	0.5108695413350363	2.7233867360629054	0.006461636793868478	0.5131456021864914	NS	Long-term
ANKK1_ENSG00000170209.5	71.82483236659702	1.3950552926916193	0.5293908428022943	2.6352085829573273	0.008408559424266179	0.5494788809941307	NS	Long-term
ANKRD18A_ENSG00000180071.20	412.97283917458225	1.395867907992957	0.6939921084926539	2.011359914487749	0.04428745418797445	0.7337327037705831	NS	Long-term
ARHGEF5_ENSG00000050327.15	835.0899314615212	1.397863210058267	0.566132036206026	2.4691469845553105	0.013543557529768175	0.614069390139717	NS	Long-term
SH3RF2_ENSG00000156463.18	60.08072931973372	1.4037549840049648	0.5553810190429822	2.527553041736785	0.011486047251617738	0.592237950126613	NS	Long-term
MYBPH_ENSG00000133055.9	638.2142997877278	1.4125058791659113	0.6614743621657786	2.135390213070585	0.03272914944555291	0.7050283110097604	NS	Long-term
IQSEC3_ENSG00000120645.12	295.41667995863	1.4146971489954419	0.5779371542470305	2.447839074887978	0.014371582828637522	0.624910236878168	NS	Long-term
SLC44A4_ENSG00000204385.13	25.67208383708978	1.4152320616832492	0.5648806409578508	2.5053647780945076	0.012232516238304854	0.60407681652102	NS	Long-term
ADGRB1_ENSG00000181790.11	11802.159023991182	1.4197052401146855	0.6263727580967733	2.266550104171906	0.023417723083002648	0.6849148844361961	NS	Long-term
MLPH_ENSG00000115648.14	126.80594833450716	1.4203268749966589	0.6278644594238533	2.2621552369758153	0.023687813843684798	0.6858382512544443	NS	Long-term
GCK_ENSG00000106633.18	49.82502503867643	1.4238486201039622	0.7248542133513138	1.9643241273592045	0.04949251540831655	0.7476685594835943	NS	Long-term
DMKN_ENSG00000161249.21	102.2452397551568	1.4311337662633337	0.7170009663440705	1.9959997732786443	0.0459339474753716	0.7404883834212794	NS	Long-term
CDK5R2_ENSG00000171450.6	60.6002297279601	1.4349837317180287	0.6777331516338347	2.117328521201396	0.03423197592756804	0.7072504096931256	NS	Long-term
EDN3_ENSG00000124205.18	88.05537901583325	1.4358582455985862	0.6335443237901046	2.2663895668873373	0.023427541816205658	0.6849148844361961	NS	Long-term
C11orf52_ENSG00000149300.10	16.021206024084215	1.4394147227400078	0.5622663611110158	2.560022833120911	0.010466528631129759	0.5861256033432665	NS	Long-term
SPAG17_ENSG00000155761.14	449.3994061570698	1.4436118310043295	0.7032477732011196	2.0527783890919986	0.04009407539757049	0.7214591171831575	NS	Long-term
NA_ENSG00000215304.3	14.208835401650335	1.4458954155672448	0.6673503158466424	2.166621310027989	0.03026374114005242	0.7034892280102751	NS	Long-term
C2CD6_ENSG00000155754.15	273.3981903107955	1.4465497163733734	0.6619595934165167	2.185253799113957	0.028870242863682897	0.6977641531369349	NS	Long-term
ALDH1A3-AS1_ENSG00000259583.3	28.98007455463234	1.448303540540499	0.6202432096060894	2.3350574711818335	0.019540418635318198	0.6565580661466914	NS	Long-term
UCN2_ENSG00000145040.4	31.926979800142952	1.4504725329517425	0.48399887079993165	2.9968510681739122	0.0027278394455449335	0.42446919133292194	NS	Long-term
LRRC2_ENSG00000163827.14	341.09163133206977	1.4526903982642638	0.5662449966567442	2.565480325373859	0.0103033064417984	0.5815065558522452	NS	Long-term
NA_ENSG00000268869.6	34.24964425203344	1.452898423983192	0.5494176491411067	2.6444334765264244	0.008182778942464448	0.5494788809941307	NS	Long-term
CAMK2A_ENSG00000070808.17	504.89792236805255	1.453876810358827	0.6303942761105628	2.3062976068390513	0.021094008778486332	0.6744243637135423	NS	Long-term
SLC47A2_ENSG00000180638.19	587.6522419328637	1.4547356376093334	0.688747748120778	2.1121457624776623	0.03467394889009864	0.7077149224157365	NS	Long-term
NA_ENSG00000242797.3	53.89234436486221	1.4576686518929018	0.6557122594943788	2.2230309572325417	0.026213712578857663	0.6969306563585268	NS	Long-term
ZNF541_ENSG00000118156.12	30.379592211026864	1.4579681109341396	0.468409688870732	3.1125917024668937	0.0018545238885772529	0.3908363113194177	NS	Long-term
SV2C_ENSG00000122012.14	110.793201493069	1.4586671376657228	0.6553326384099801	2.2258423465751016	0.02602474323378613	0.6965303429866588	NS	Long-term
LRRC55_ENSG00000183908.7	745.6926306943054	1.4598984426324642	0.6158033690266105	2.3707217531792653	0.017753390571397392	0.6468105218054744	NS	Long-term
ARHGEF35_ENSG00000213214.5	349.9209663342555	1.4622167962755328	0.5394621384785269	2.7105086566399246	0.006718009489791581	0.5165043116250226	NS	Long-term
CACNG8_ENSG00000142408.7	289.15823324985865	1.4663344529966826	0.5683017925360655	2.580203814689932	0.009874201865744878	0.57882443163603	NS	Long-term
VWA3A_ENSG00000175267.15	1328.9971454878835	1.4735718926599828	0.7281530448891617	2.023711777356212	0.04299981608469199	0.7316512289193158	NS	Long-term
CROCC2_ENSG00000226321.5	31.25255234846063	1.4745175947531868	0.7399408198043131	1.9927507109867812	0.0462887514177476	0.7404883834212794	NS	Long-term
LNCOC1_ENSG00000253741.2	27.448110339862456	1.4767904694929601	0.4930399767997417	2.995275310287443	0.0027419723225960793	0.42446919133292194	NS	Long-term
PGAM2_ENSG00000164708.6	420.3012933703404	1.4848743943343308	0.5344897538653598	2.7781157329881703	0.005467514040662813	0.4960561010227766	NS	Long-term
DNAAF3_ENSG00000167646.14	148.4141741691899	1.4862300878387256	0.5842879818750244	2.5436602051428485	0.010969773967122377	0.592237950126613	NS	Long-term
RXRG_ENSG00000143171.13	95.3317700762991	1.4896300350646174	0.5686422334241947	2.6196260979324513	0.008802622204943343	0.5508264845028946	NS	Long-term
PMEL_ENSG00000185664.15	19.98546880805275	1.4950230742996014	0.48651478250955843	3.0729242523483427	0.0021197228582990825	0.4024873218134219	NS	Long-term
NA_ENSG00000262539.1	12.809267302552675	1.498348689121695	0.7328114578316062	2.0446578353937293	0.04088860329674636	0.7280191993946387	NS	Long-term
USP6_ENSG00000129204.17	833.4279671564827	1.5045692410814213	0.7011513542464635	2.1458551452109815	0.03188453738948186	0.7050283110097604	NS	Long-term
CCDC103_ENSG00000167131.17	12.971986487416862	1.5060417049713088	0.5962870916003539	2.5256989899434124	0.011546836843506048	0.592237950126613	NS	Long-term
SLFN12L_ENSG00000286065.2	65.01125783975199	1.507457133646278	0.6270954675836525	2.403871837018481	0.01622245957264779	0.6467449265728508	NS	Long-term
MAGEC3_ENSG00000165509.13	26.547288022942094	1.514414689681166	0.6417014665258322	2.3599987980083608	0.018274994274388865	0.6468105218054744	NS	Long-term
TTC16_ENSG00000167094.16	52.540478291715104	1.5158858215871864	0.5035317192608421	3.0105071112747903	0.0026081184062817873	0.4221685966126747	NS	Long-term
AGAP12P_ENSG00000265018.6	2190.469436706413	1.5374236054813541	0.6215121255798146	2.473682398468215	0.013372852112369962	0.614069390139717	NS	Long-term
C1orf87_ENSG00000162598.13	54.752291303325144	1.5484230368559262	0.7306722378348149	2.1191759542477406	0.03407559962727894	0.7072504096931256	NS	Long-term
GBP4_ENSG00000162654.9	802.4035442383527	1.554683886839588	0.5507116450093161	2.8230452377909825	0.0047569858930626135	0.4914342979094479	NS	Long-term
WNT10A_ENSG00000135925.9	29.676732217070594	1.5550678923342334	0.7819171103977479	1.9887886729364406	0.04672453355501352	0.7404883834212794	NS	Long-term
NXNL2_ENSG00000130045.16	21.936176490102522	1.5638501465595704	0.5540524004167516	2.8225672253802365	0.0047640832886581014	0.4914342979094479	NS	Long-term
RERG_ENSG00000134533.6	98.92650494592023	1.5709726724413855	0.5397214472694125	2.910710108685386	0.0036060842037209024	0.4914342979094479	NS	Long-term
ADAMTS16_ENSG00000145536.15	172.05830917970297	1.5824897409413603	0.5665215472884777	2.7933443105837292	0.005216613366791501	0.4941024089533632	NS	Long-term
SLC14A1_ENSG00000141469.18	2058.530938293264	1.585423464191041	0.7826384481939326	2.0257418580056568	0.04279124484991051	0.7316512289193158	NS	Long-term
TPSAB1_ENSG00000172236.18	59.670420203636645	1.5857189887330394	0.8083173154485485	1.961753086846962	0.049791237926996364	0.7476685594835943	NS	Long-term
NA_ENSG00000262061.6	26.361247589878896	1.604845002957271	0.5727264551111729	2.802114322876445	0.005076887927535221	0.4914342979094479	NS	Long-term
FREM1_ENSG00000164946.20	1547.795053551289	1.6074445901275125	0.5260005913233676	3.055974872734143	0.0022433005490683144	0.4024873218134219	NS	Long-term
PDCD1_ENSG00000188389.11	44.24641567529047	1.609939319795433	0.7700498443846902	2.09069494856123	0.03655541810932808	0.7137081809940655	NS	Long-term
CFAP73_ENSG00000186710.12	60.818706347322724	1.6225065381040482	0.8038922870090767	2.018313354069696	0.043558636803137075	0.7316512289193158	NS	Long-term
NA_ENSG00000225094.3	17.251024910139293	1.6248258321588689	0.6450708013406611	2.518833326174378	0.01177443779768127	0.5956042934780856	NS	Long-term
AQP6_ENSG00000086159.13	83.11429207305774	1.6262343717602143	0.5372201433866526	3.027128434738843	0.002468890339019202	0.42096583500522605	NS	Long-term
CAPN8_ENSG00000203697.12	23.315956577014187	1.6441524876850098	0.6091527681278218	2.6990807129353933	0.006953131062073435	0.5165043116250226	NS	Long-term
ALOX15_ENSG00000161905.13	48.13833866941862	1.6617289514833102	0.7212682535589259	2.303898644206099	0.02122833383860498	0.6751885187516956	NS	Long-term
ASS1_ENSG00000130707.18	1535.2075052505572	1.6701231125710065	0.5823357882865381	2.8679726476800753	0.004131112461168866	0.4914342979094479	NS	Long-term
SIAH3_ENSG00000215475.5	29.883109172302778	1.670253352709537	0.7944224451883625	2.102475028023043	0.035511684912382074	0.7102905445546953	NS	Long-term
NOX5_ENSG00000255346.10	37.19920867826354	1.6768368440124464	0.7503105291204347	2.234857141053517	0.025426729061603367	0.6965303429866588	NS	Long-term
AGBL1_ENSG00000273540.5	182.66556403285688	1.6784687470241004	0.7134367116497385	2.3526526174169518	0.018640038777629347	0.6468105218054744	NS	Long-term
BAIAP3_ENSG00000007516.14	2851.4158525670973	1.7137070655333422	0.5385785982627633	3.1819070996528045	0.0014630874072704505	0.38841518250116963	NS	Long-term
GAS2_ENSG00000148935.11	136.06870752874363	1.7220258410511489	0.6522206336007598	2.640250480185273	0.008284477237678535	0.5494788809941307	NS	Long-term
SULT1A2_ENSG00000197165.11	37.69950109361287	1.746935737444377	0.6014979375992605	2.9043087735543462	0.003680649683319549	0.4914342979094479	NS	Long-term
ABCC12_ENSG00000140798.16	14.303496289038637	1.7481520839221747	0.8497721407784233	2.0572009836905236	0.03966689697197219	0.7207908122340669	NS	Long-term
KY_ENSG00000174611.12	117.15233665145826	1.7500363203936444	0.7344613601065411	2.382747977565197	0.017183954079046288	0.6468105218054744	NS	Long-term
GABRG2_ENSG00000113327.17	131.3001560030401	1.7605175507293906	0.8253820364075954	2.1329729423139523	0.03292694588252448	0.7050283110097604	NS	Long-term
CHMP4C_ENSG00000164695.5	17.47377755719311	1.7632841345145014	0.7373141135426026	2.3914965170575395	0.016779843169472695	0.6468105218054744	NS	Long-term
TRPM8_ENSG00000144481.17	814.19751204408	1.7656962672101475	0.6502276393182596	2.715504787002621	0.006617481972843191	0.5165043116250226	NS	Long-term
ZNF536_ENSG00000198597.9	1346.6490874642066	1.768749201034172	0.6682787071357416	2.6467238625858265	0.00812756903736196	0.5494788809941307	NS	Long-term
CXCL10_ENSG00000169245.6	94.51349807355467	1.7694108770922519	0.6873626760154358	2.574202729990124	0.010047138331148444	0.5810865604100972	NS	Long-term
COL10A1_ENSG00000123500.10	69.6944104658656	1.770777432471695	0.760730525680207	2.3277328471712826	0.019926293823746503	0.6573213725281217	NS	Long-term
WSCD2_ENSG00000075035.10	98.92334292179076	1.773555891246164	0.7987615366610089	2.220382191486085	0.026392834876772096	0.6972517742011286	NS	Long-term
AQP7_ENSG00000165269.13	24.235931060907166	1.797276789047177	0.6694461588041264	2.6847219382926406	0.007259017048818404	0.5235552647164661	NS	Long-term
SSTR3_ENSG00000278195.2	13.586596070936071	1.798369883040582	0.8427358670994678	2.1339662321840174	0.0328455450835468	0.7050283110097604	NS	Long-term
DNM1P46_ENSG00000182397.14	14.019711709069067	1.8087603203446472	0.9022483366415159	2.004725580406705	0.04499239225278327	0.7355195863158792	NS	Long-term
CD8B_ENSG00000172116.23	37.33852431423892	1.8113593650576563	0.8932198744325275	2.027898636053562	0.04257059438660467	0.7316512289193158	NS	Long-term
HOXB3_ENSG00000120093.12	558.3778920253292	1.8170267509797124	0.8473688524196986	2.1443161921648564	0.03200756027064361	0.7050283110097604	NS	Long-term
CHRNB4_ENSG00000117971.12	22.906684689901816	1.8173667745288296	0.6928313333379337	2.6231013048631784	0.00871333599258202	0.5508264845028946	NS	Long-term
TFAP2B_ENSG00000008196.13	20.01348279681199	1.829796326770249	0.9045162071228182	2.0229558214226593	0.04307770253296917	0.7316512289193158	NS	Long-term
LDLRAD2_ENSG00000187942.12	19.563258557748973	1.8393155373514223	0.5991441456220074	3.069904881473754	0.0021412695416311023	0.4024873218134219	NS	Long-term
CD8A_ENSG00000153563.16	41.04162480821367	1.843977855074667	0.6515245156343628	2.8302509127830153	0.00465115120962591	0.4914342979094479	NS	Long-term
DNAH2_ENSG00000183914.14	743.482828447673	1.8451426128592745	0.5892235491626945	3.1314814478838824	0.0017392677452256818	0.3908363113194177	NS	Long-term
WDR38_ENSG00000136918.8	63.891206143379996	1.8456002274914407	0.6680171490408997	2.762803664758078	0.005730722662646213	0.4993728418197694	NS	Long-term
SPESP1_ENSG00000258484.4	70.74034782831598	1.8526451112452162	0.6080803902698984	3.0467108311499964	0.0023136016496429707	0.40707112765001985	NS	Long-term
CTAGE8_ENSG00000244693.1	295.3912434971983	1.854573186478871	0.9460398118453579	1.9603542718369493	0.04995439670885658	0.7476685594835943	NS	Long-term
SYT8_ENSG00000149043.16	13.682258825172182	1.87525824951672	0.845048816576925	2.2191123314188026	0.02647908331506542	0.6972517742011286	NS	Long-term
ALDH3A1_ENSG00000108602.18	105.76344516493526	1.8871675118512168	0.667208189144311	2.828453760844113	0.004677345742021161	0.4914342979094479	NS	Long-term
NA_ENSG00000288656.1	70.70360554212013	1.8887113485881655	0.667785322075146	2.8283211477589627	0.0046792839360197255	0.4914342979094479	NS	Long-term
MKX_ENSG00000150051.14	51.25412632687664	1.8913477219482082	0.7991496377781906	2.366700343137945	0.017947457601626506	0.6468105218054744	NS	Long-term
NA_ENSG00000260776.6	151.20513163877135	1.8984994106989042	0.7216763905036233	2.630679672607874	0.008521431259764857	0.5494788809941307	NS	Long-term
FNDC7_ENSG00000143107.10	91.56492836407512	1.8988840988838565	0.6648471298913817	2.856121375140904	0.004288511575949049	0.4914342979094479	NS	Long-term
GRIN1_ENSG00000176884.16	489.55583446482683	1.899087518489809	0.8364704695917622	2.270358114873625	0.023185863640902256	0.683379528878914	NS	Long-term
CCDC177_ENSG00000267909.3	20.16385371306943	1.902099681029004	0.6959994661885334	2.732903936615607	0.006277863941073486	0.5022291152858789	NS	Long-term
PKHD1L1_ENSG00000205038.12	111.04318227270805	1.9097965370679197	0.7235954997331171	2.639315111512313	0.008307372339982732	0.5494788809941307	NS	Long-term
POU4F1_ENSG00000152192.8	124.06642914227764	1.911998492128713	0.9460375712705229	2.021059786833741	0.04327357646644783	0.7316512289193158	NS	Long-term
IP6K3_ENSG00000161896.12	140.71458392726527	1.9212209840436	0.7590266103270635	2.531164201497163	0.011368461446334478	0.592237950126613	NS	Long-term
NA_ENSG00000280061.1	26.9626231908035	1.9234903803059655	0.772599361085257	2.4896349611318236	0.01278743581830676	0.614069390139717	NS	Long-term
INMT_ENSG00000241644.2	130.93961756317364	1.9241688726386308	0.6488729476445644	2.9654015930598483	0.0030228803835788487	0.4364283553791963	NS	Long-term
NWD2_ENSG00000174145.8	40.84953670245004	1.9248890333339175	0.8192351260595282	2.34961731022511	0.018792721260739293	0.6479281509299667	NS	Long-term
FSIP2_ENSG00000188738.15	514.9359293780261	1.931106999108318	0.8262824401578523	2.337102793494439	0.019433839805432666	0.6565580661466914	NS	Long-term
RNF207_ENSG00000158286.13	129.99130424958932	1.9358615464352908	0.5412463687493531	3.576673504357076	3.479943714496734e-4	0.2143645328129988	NS	Long-term
TNNI3_ENSG00000129991.13	27.99114543375796	1.9370020276489872	0.8880579316631153	2.1811662939842855	0.02917111888357294	0.6977641531369349	NS	Long-term
C9_ENSG00000113600.11	13.4814287081166	1.9485357060682444	0.8136282564087782	2.394872216789473	0.016626158470448484	0.6468105218054744	NS	Long-term
NA_ENSG00000230267.7	136.66709839194039	1.9493892917426903	0.8215031202104812	2.3729542150043543	0.017646451193787636	0.6468105218054744	NS	Long-term
LPAR3_ENSG00000171517.6	13.63652596489423	1.9525340694641542	0.9241711602245011	2.112740749224247	0.034622963476982516	0.7077149224157365	NS	Long-term
CRTAM_ENSG00000109943.9	13.094820485186032	1.9543314286454034	0.8290603552436921	2.3572848662760526	0.01840911872271025	0.6468105218054744	NS	Long-term
NA_ENSG00000272787.1	40.724628975411825	1.9619619380718571	0.8811610021237949	2.226564649755369	0.025976383733438888	0.6965303429866588	NS	Long-term
CLUL1_ENSG00000079101.16	46.630858038516855	1.9705060151084863	0.5848253480852463	3.369392283627997	7.533412947990036e-4	0.3288549204209304	NS	Long-term
RPL10P9_ENSG00000233913.7	60.79218089945186	1.9736199733173239	1.0039297662224622	1.9658944676414611	0.04931080226991917	0.7476685594835943	NS	Long-term
NNMT_ENSG00000166741.8	2592.466848433434	1.986222656411594	0.5990468260335513	3.31563839435208	9.143405559331973e-4	0.3379402694729097	NS	Long-term
MYOM3_ENSG00000142661.19	28.755738815797837	2.011882807442013	0.6426934833051178	3.130392418320002	0.0017457292893199871	0.3908363113194177	NS	Long-term
DAPL1_ENSG00000163331.12	21.52756123130698	2.052985153082793	0.8305723676002672	2.4717715555772513	0.013444539856607882	0.614069390139717	NS	Long-term
VAX1_ENSG00000148704.13	103.8833378670646	2.053723039514331	0.8433509341242406	2.4351938871651044	0.014883812110398208	0.6329303003515778	NS	Long-term
CCL26_ENSG00000006606.9	31.599654188244763	2.060308774981151	0.9415163144814411	2.1882879173643497	0.02864863646285898	0.6977641531369349	NS	Long-term
TMC2_ENSG00000149488.14	21.180559081327903	2.061545782520271	0.8064967513950287	2.5561736968615625	0.010583027639012848	0.5873103626695418	NS	Long-term
ANKRD18B_ENSG00000230453.9	111.56928165822646	2.0839241899351166	0.7523320001237945	2.7699528793035677	0.005606440284551418	0.4960561010227766	NS	Long-term
MUC6_ENSG00000184956.16	95.54299140194261	2.0894367037841284	0.6436630532140111	3.246165355228822	0.0011697087748625825	0.3726934165424229	NS	Long-term
ROS1_ENSG00000047936.11	120.59222918314622	2.091759957035122	0.9135909671399708	2.2896022752758287	0.022044382983206767	0.6758436571592698	NS	Long-term
TMPRSS7_ENSG00000176040.13	137.09924619649138	2.0925389481992025	0.9224213766818663	2.2685282465227363	0.02329702939359934	0.683379528878914	NS	Long-term
CCBE1_ENSG00000183287.14	12.605291133214234	2.0937846948392007	0.9981636456513447	2.0976366991135165	0.0359372506078729	0.7102905445546953	NS	Long-term
NA_ENSG00000225422.4	42.360812567225715	2.1105391141728833	0.8815407222987952	2.394148178054925	0.016659017089932796	0.6468105218054744	NS	Long-term
SBSPON_ENSG00000164764.11	121.9801502388387	2.1550411598924892	0.8363282688130834	2.5767886131015545	0.009972291513202143	0.5810865604100972	NS	Long-term
FOXA3_ENSG00000170608.3	15.262629841151394	2.18773573077304	1.1045342497692672	1.9806861862636211	0.047626476843670024	0.7416241129315769	NS	Long-term
NA_ENSG00000237161.4	52.355920598460784	2.2018582206035173	0.6759033217812563	3.257652610436657	0.0011233783563819068	0.36647311198392746	NS	Long-term
CLEC2L_ENSG00000236279.7	18.204632350810403	2.226812805894292	0.90814055278334	2.452057447571725	0.014204198284045611	0.624910236878168	NS	Long-term
PLA2G4D_ENSG00000159337.7	20.9563886450194	2.2383585610521157	0.9637245218949468	2.3226124376817645	0.020199981953572966	0.6595329796855625	NS	Long-term
SOSTDC1_ENSG00000171243.8	100.11963335797199	2.256997412931223	0.9902053066529769	2.2793226796169863	0.022647890817622786	0.683379528878914	NS	Long-term
LIPH_ENSG00000163898.10	20.82528477972138	2.275539814013238	0.7088049433052558	3.210389311623703	0.0013255530906049228	0.38841518250116963	NS	Long-term
PLEKHG6_ENSG00000008323.16	28.97493969594205	2.285454114136863	0.812256296883792	2.8137105528205453	0.004897330262464615	0.4914342979094479	NS	Long-term
VN1R2_ENSG00000196131.6	25.16063014238461	2.295976243571517	0.6712781633770141	3.4203052755672823	6.255089896401548e-4	0.3151954579571026	NS	Long-term
TOGARAM2_ENSG00000189350.13	1004.0537751540228	2.3105011173958503	0.6257880414249349	3.692146484830202	2.223693172974057e-4	0.15805326860215604	NS	Long-term
GPR55_ENSG00000135898.10	15.235474189827663	2.3218127626448752	0.755825564508916	3.071889694751766	0.0021270831229461217	0.4024873218134219	NS	Long-term
CHRNA6_ENSG00000147434.9	67.2615940820141	2.323204862324192	0.6967232320461795	3.334473081228053	8.54611718423247e-4	0.3288549204209304	NS	Long-term
OTOS_ENSG00000178602.8	34.238247263864686	2.3312887437063265	0.978554232815828	2.382380726102377	0.017201103236194733	0.6468105218054744	NS	Long-term
CLIC6_ENSG00000159212.13	84.06768581716773	2.3359594214388424	0.7004451518471364	3.334964080026407	8.531041825837394e-4	0.3288549204209304	NS	Long-term
ANKRD34B_ENSG00000189127.8	62.50513731864929	2.337877296053147	1.1085975234343308	2.108860291163761	0.03495664261940337	0.7077149224157365	NS	Long-term
CXCL11_ENSG00000169248.13	14.198719400659519	2.341825952325971	0.780182782193478	3.001637572341631	0.0026853167205541754	0.42446919133292194	NS	Long-term
TSPEAR_ENSG00000175894.18	26.840950200769004	2.348189758380647	0.9847393663062455	2.3845799596584625	0.017098631756467697	0.6468105218054744	NS	Long-term
PABPC1L2A_ENSG00000186288.5	71.5424794905458	2.444652084781164	0.9451727638883244	2.58646056909656	0.009696726438888567	0.5761913330889412	NS	Long-term
IGLC2_ENSG00000211677.2	466.0245338414214	2.4675648370869667	1.197084850671881	2.061311556738865	0.039273326374367076	0.7181718278708011	NS	Long-term
XDH_ENSG00000158125.10	36.167778960678305	2.4927472701399376	0.8642861478969329	2.8841689482187562	0.003924481451311397	0.4914342979094479	NS	Long-term
OPRM1_ENSG00000112038.18	12.498196392036911	2.5205264047126965	1.1085269650343348	2.273761923901082	0.022980304727402815	0.683379528878914	NS	Long-term
IFNE_ENSG00000184995.7	24.28544031430635	2.5234396066519786	1.0176804106097548	2.479599273351475	0.013153011033143786	0.614069390139717	NS	Long-term
CAPSL_ENSG00000152611.12	12.012249022178906	2.5311951169771407	1.0571080674712257	2.3944525586983465	0.016645196623431363	0.6468105218054744	NS	Long-term
SCUBE3_ENSG00000146197.9	899.9518648138155	2.5379465215284283	0.7425465377217674	3.4178955696368734	6.310731571651945e-4	0.3151954579571026	NS	Long-term
PRSS16_ENSG00000112812.16	12.848272945321545	2.5453381830279804	1.2603939759426377	2.0194782199941446	0.043437538820122766	0.7316512289193158	NS	Long-term
FRMPD2_ENSG00000170324.21	418.6211933494752	2.5495351115531184	0.7636956346479172	3.3384178144851093	8.425695115423229e-4	0.3288549204209304	NS	Long-term
CEACAM6_ENSG00000086548.9	14.57374463789617	2.636428157927998	1.0625634032652311	2.4811960865829925	0.01309423183253671	0.614069390139717	NS	Long-term
NA_ENSG00000284060.1	23.819584695547896	2.6576535957544154	0.8924553210753271	2.977912208033211	0.0029021910071432263	0.43252007912908724	NS	Long-term
MCOLN3_ENSG00000055732.13	50.05292270293163	2.6603773780591697	0.6785955114320513	3.9204169984044417	8.839587814901081e-5	0.11668255915669426	NS	Long-term
CXCL9_ENSG00000138755.6	120.4174604531914	2.671901717668946	0.7736813227956169	3.453491300545175	5.533801518429357e-4	0.30077838841345444	NS	Long-term
NA_ENSG00000281938.2	12.71507574608442	2.7229264103751807	1.127302483110714	2.415435476431713	0.015716406791445876	0.6424375699866736	NS	Long-term
NA_ENSG00000230847.4	158.09394651731887	2.7294600471245567	1.0901795692454241	2.5036793241445285	0.012290937747618849	0.60407681652102	NS	Long-term
MYL7_ENSG00000106631.8	17.846259707923544	2.7506134212156073	0.8125874873241171	3.38500587828824	7.1176730238677e-4	0.3288549204209304	NS	Long-term
NA_ENSG00000150175.13	97.8270464505262	2.771035738043857	0.7841776120143964	3.533683818039152	4.0981100857223943e-4	0.23666585745046828	NS	Long-term
CEACAM20_ENSG00000273777.5	33.35089174816029	2.828418103643238	1.067111677669596	2.650536174264402	0.008036412080022983	0.5494788809941307	NS	Long-term
NA_ENSG00000288271.1	23.700221163325107	2.882576312336074	0.9823466839112712	2.934377811363832	0.0033421711540897537	0.46438588667352365	NS	Long-term
NA_ENSG00000215210.3	14.304017300197867	2.9089143717079113	0.7835217691189776	3.71261461564598	2.051291158702012e-4	0.15659570374927106	NS	Long-term
TFF3_ENSG00000160180.17	15.287009691832512	2.9289403464436967	1.2068158871903232	2.426998498721108	0.015224318853569377	0.6365280823845296	NS	Long-term
NA_ENSG00000149656.8	21.176680940705992	2.9444263934764963	1.1634213212875333	2.5308341351505947	0.011379164445107096	0.592237950126613	NS	Long-term
NA_ENSG00000228050.1	14.0507122248701	3.0298500911498714	1.1917804616373577	2.542288776061352	0.011012914286584113	0.592237950126613	NS	Long-term
MUC16_ENSG00000181143.15	291.84123015802	3.0738109271507685	0.8129369052157465	3.781118691290077	1.5612521250351905e-4	0.1360880678794803	NS	Long-term
DAO_ENSG00000110887.8	13.403282197906858	3.0920497520656984	1.0251364585438145	3.0162323525766435	0.0025593705565243566	0.4221685966126747	NS	Long-term
DPT_ENSG00000143196.5	25.272885195886012	3.1774819573927826	1.0638007683122952	2.9869145163655153	0.002818085093696932	0.42687059452065	NS	Long-term
BPIFB4_ENSG00000186191.9	18.13976028732978	3.251277269863404	0.8928702998244857	3.6413768836330624	2.7118380378499655e-4	0.17898131049809773	NS	Long-term
TPSB2_ENSG00000197253.13	35.46694365446445	3.5613227803829868	1.0597627742736733	3.360490542634696	7.780419440033616e-4	0.3288549204209304	NS	Long-term
CKM_ENSG00000104879.5	28.710879106306063	4.68571484787398	1.2422693193778445	3.7718993577179285	1.6200960461842893e-4	0.1360880678794803	NS	Long-term
NA_ENSG00000241838.3	34.3042803075299	-3.5667806918841745	1.0591765773876007	-3.3675033682121613	7.585209987215819e-4	0.3288549204209304	NS	Short-term
NA_ENSG00000283537.2	120.03107688841312	-3.146356126753467	1.2815050029682664	-2.4552039355802497	0.014080468364139802	0.624910236878168	NS	Short-term
SIX2_ENSG00000170577.8	27.483356562112572	-2.8290241853295948	0.7327782700869565	-3.8606824203368957	1.1307078777380973e-4	0.12883830779723704	NS	Short-term
SCNN1B_ENSG00000168447.11	188.20420120347748	-2.744213595915613	0.8734395287683676	-3.141847266501911	0.0016788558773107277	0.3908363113194177	NS	Short-term
CHAT_ENSG00000070748.19	57.29856145302461	-2.7252350345317073	0.8370156344825569	-3.255895018276986	0.0011303553778725035	0.36647311198392746	NS	Short-term
TMEM229A_ENSG00000234224.3	224.55118845365018	-2.667424922831372	0.9073766703026467	-2.9397107178672317	0.003285188047006124	0.45992632658085736	NS	Short-term
OR7E125P_ENSG00000177306.4	77.88411067505255	-2.4796817232559647	0.8783260874781746	-2.823190337401406	0.004754833388435096	0.4914342979094479	NS	Short-term
SCNN1G_ENSG00000166828.3	66.94090497284549	-2.3992372316360293	0.8438652506655292	-2.8431520669251737	0.0044669751953068495	0.4914342979094479	NS	Short-term
ST8SIA2_ENSG00000140557.12	137.20139267026914	-2.396368780555251	0.9330883015890968	-2.5682122222238912	0.010222455118567864	0.5815065558522452	NS	Short-term
NA_ENSG00000288698.1	13.251943478931427	-2.3101451497761856	1.0005876085631487	-2.3087884858913768	0.020955321268847187	0.672316557375514	NS	Short-term
RTL1_ENSG00000254656.3	25.48010393695179	-2.3078475612237885	0.6008499226249535	-3.8409717207608454	1.225482333286292e-4	0.12883830779723704	NS	Short-term
PLIN5_ENSG00000214456.8	92.44350253992299	-2.2410980820932753	0.712490565675122	-3.145442466272824	0.001658358094066999	0.3908363113194177	NS	Short-term
PCDHA1_ENSG00000204970.10	316.5085289805192	-2.192016956024732	0.7718866818877341	-2.8398170449889255	0.004513941443525495	0.4914342979094479	NS	Short-term
GLRA2_ENSG00000101958.14	235.98488826950327	-2.157299375579593	1.0182512348102377	-2.118631730391792	0.03412160198297865	0.7072504096931256	NS	Short-term
INHBC_ENSG00000175189.4	58.95714508769927	-2.1412119048356164	0.7077429085990727	-3.025409197068459	0.0024829694813619935	0.42096583500522605	NS	Short-term
CEACAM3_ENSG00000170956.17	29.59026472647845	-2.0887958039499233	0.9730682955557057	-2.1466076055402064	0.031824533916072324	0.7050283110097604	NS	Short-term
BCLAF1P2_ENSG00000279800.2	19.002909416024533	-2.0698041397045626	0.7282890762094506	-2.84200904190042	0.0044830220118888715	0.4914342979094479	NS	Short-term
TCEAL6_ENSG00000204071.10	383.6520923801057	-2.0504541622342	0.7456481444528759	-2.749895077843631	0.005961434977802377	0.4993728418197694	NS	Short-term
C6orf15_ENSG00000204542.3	36.18884805726002	-2.0216453662250435	0.8574486672344919	-2.3577450679880427	0.018386314740589146	0.6468105218054744	NS	Short-term
SLC25A21_ENSG00000183032.12	12.445086919148292	-2.0020554771026253	0.7206343843593757	-2.7781847779611546	0.005466352314114394	0.4960561010227766	NS	Short-term
ALKAL2_ENSG00000189292.16	24.771306961779693	-1.936786664427866	0.7784640765263597	-2.4879589474059487	0.012847856266033365	0.614069390139717	NS	Short-term
IBSP_ENSG00000029559.7	723.7265597729556	-1.9337885798944838	0.6913808280828919	-2.7969947984479484	0.00515803636784423	0.4914342979094479	NS	Short-term
BDKRB1_ENSG00000100739.11	23.404113063632266	-1.8730837052066531	0.9344316403852808	-2.0045165684183717	0.04501475390277378	0.7355195863158792	NS	Short-term
RBM46_ENSG00000151962.8	43.853624879451516	-1.847723042842174	0.6954150208317224	-2.6570076680717674	0.007883764978736236	0.547714198522728	NS	Short-term
UNC5D_ENSG00000156687.11	586.9681659361673	-1.8434812216692604	0.7018655404499916	-2.6265447089585527	0.008625666018322648	0.5508264845028946	NS	Short-term
POLR2J2_ENSG00000228049.7	597.4949918215751	-1.8372535355456512	0.6807715897977985	-2.6987811522677507	0.006959392510531961	0.5165043116250226	NS	Short-term
CCNA1_ENSG00000133101.10	71.9918423691753	-1.8303245782180382	0.659668618048791	-2.7746121736575655	0.0055267570839337065	0.4960561010227766	NS	Short-term
SLC7A3_ENSG00000165349.12	149.61063379805378	-1.8164710900568926	0.8566886962767861	-2.1203397429560713	0.03397740433580253	0.7072504096931256	NS	Short-term
SOX3_ENSG00000134595.9	21.316321056763158	-1.8005142923828614	0.841487806994321	-2.1396795977520475	0.03238066896516547	0.7050283110097604	NS	Short-term
TMPRSS2_ENSG00000184012.14	60.146847043210734	-1.7985313503057583	0.8718045852193212	-2.062998269105569	0.03911279263114851	0.7181718278708011	NS	Short-term
CATSPERB_ENSG00000133962.8	143.1480015939079	-1.7688804108762533	0.8713324414305629	-2.030086711763063	0.0423477260008485	0.7316512289193158	NS	Short-term
NPAP1_ENSG00000185823.5	25.33814864700282	-1.6776807327262748	0.7310767690524959	-2.2948078830361616	0.02174413668638085	0.6758436571592698	NS	Short-term
IGSF1_ENSG00000147255.19	569.5936804827064	-1.6497381186542517	0.6797072032144614	-2.4271305509965675	0.015218778349868352	0.6365280823845296	NS	Short-term
SPINK1_ENSG00000164266.11	18.402965741937596	-1.6324525699248522	0.8264289033855182	-1.9753091442438753	0.048233076158423496	0.7416241129315769	NS	Short-term
NPC1L1_ENSG00000015520.15	114.29546056832685	-1.6116883242572242	0.6741078412349398	-2.3908464279315793	0.01680958241867544	0.6468105218054744	NS	Short-term
NA_ENSG00000267385.1	30.430616771129678	-1.5959016257906007	0.6811200317439271	-2.3430548969533076	0.01912656861560237	0.652138354273675	NS	Short-term
MYCBP2-AS1_ENSG00000236051.7	19.689773910532548	-1.584494161691334	0.514500036115305	-3.0796774547479946	0.002072248802868874	0.4024873218134219	NS	Short-term
CDH13_ENSG00000140945.17	1153.739916299378	-1.5829315209036232	0.5465663106331016	-2.89613810823809	0.0037778609753543334	0.4914342979094479	NS	Short-term
LNX1_ENSG00000072201.14	1051.7405107499176	-1.5800399148902722	0.5842784859238589	-2.704258248345255	0.006845706256029371	0.5165043116250226	NS	Short-term
AGKP1_ENSG00000226555.1	33.9096951113394	-1.5660216116425925	0.7106977027667313	-2.203498907546912	0.0275596038860554	0.6977641531369349	NS	Short-term
TFPI2_ENSG00000105825.14	97.15883148432744	-1.5372958390880032	0.7341429736490284	-2.094000616047492	0.036259925372065835	0.711341211120782	NS	Short-term
FST_ENSG00000134363.12	76.17135627818868	-1.5092787237336167	0.5832762365263033	-2.5875882287303753	0.00966504404996186	0.5761613356235328	NS	Short-term
HTR2A_ENSG00000102468.11	118.73808307055782	-1.50549188732583	0.6191065180759842	-2.431717068662905	0.015027440778591325	0.634795111566061	NS	Short-term
CYP2C8_ENSG00000138115.15	67.78785791761155	-1.5035039483858206	0.6462871192189615	-2.3263715207612465	0.01999873956315928	0.6573213725281217	NS	Short-term
PKD1P5_ENSG00000254681.6	2739.7412631853686	-1.5002059479197383	0.643419769093121	-2.3316130774692065	0.019721055233933235	0.6569629247341023	NS	Short-term
CD79B_ENSG00000007312.13	21.934756941658264	-1.490556046742814	0.7562345478745364	-1.9710234753650873	0.04872119071976047	0.7459549333066888	NS	Short-term
TRPC7_ENSG00000069018.19	24.38185727724329	-1.4849792025807202	0.7305549835427974	-2.032672743370215	0.042085596803614254	0.7316512289193158	NS	Short-term
GYS2_ENSG00000111713.3	12.336978781327248	-1.4825737312740754	0.7031027488089554	-2.1086160362557695	0.03497773754923426	0.7077149224157365	NS	Short-term
DDIT4L_ENSG00000145358.6	399.8291040578649	-1.4754206038749031	0.692387831675334	-2.1309164262822273	0.03309602787957543	0.7060972870059462	NS	Short-term
HGD_ENSG00000113924.12	48.10148598951293	-1.4597793923081144	0.5320702256408907	-2.7435840645842884	0.006077248565375755	0.4993728418197694	NS	Short-term
H4C13_ENSG00000275126.2	702.2198738593042	-1.4567654018695722	0.5947740508398361	-2.4492753169251116	0.014314398596935377	0.624910236878168	NS	Short-term
H2BC13_ENSG00000185130.5	3571.714857327091	-1.44896585603251	0.4998682097494101	-2.8986957517440324	0.0037471831578079974	0.4914342979094479	NS	Short-term
DNAH14_ENSG00000185842.16	803.9028803103793	-1.4319260892890453	0.6566230450771583	-2.180742969690902	0.029202432895371822	0.6977641531369349	NS	Short-term
GPRC5A_ENSG00000013588.9	223.81776880495218	-1.4226036291377842	0.6370423586075469	-2.2331382048869157	0.02553983186932255	0.6965303429866588	NS	Short-term
SEMA3A_ENSG00000075213.11	687.9983172414144	-1.4179605714220758	0.6446550745438662	-2.199564739989632	0.027837791159597277	0.6977641531369349	NS	Short-term
SLC38A1_ENSG00000111371.16	2322.893078794725	-1.3921272811220615	0.39988064777176807	-3.4813569720848765	4.988801369286831e-4	0.2793728766800625	NS	Short-term
NA_ENSG00000241859.7	74.34405654730233	-1.3910246667644302	0.6587463125760054	-2.1116242174090885	0.03471869369171367	0.7077149224157365	NS	Short-term
DIO2_ENSG00000211448.13	720.3809832180121	-1.386846571764402	0.5745902398476495	-2.4136270956014143	0.015794618221004367	0.6424375699866736	NS	Short-term
PTGS2_ENSG00000073756.13	1403.8197258632656	-1.3774994439099753	0.4770450034626202	-2.887567072103108	0.0038823382300741728	0.4914342979094479	NS	Short-term
TULP1_ENSG00000112041.13	15.264383407975881	-1.3453231934659824	0.5300776362366824	-2.5379738768403515	0.011149630664666274	0.592237950126613	NS	Short-term
CTAGE6_ENSG00000271321.1	1814.7088723790987	-1.341039375615329	0.5423304200851562	-2.472734934184146	0.013408355123962564	0.614069390139717	NS	Short-term
MRPS17_ENSG00000239789.6	1419.2484528100217	-1.3327958737198529	0.6156355702654654	-2.164910440677013	0.03039454449612368	0.7045747096831434	NS	Short-term
ZNF713_ENSG00000178665.16	3838.882304311702	-1.317677757089046	0.6169785553148927	-2.135694580853838	0.03270431641162646	0.7050283110097604	NS	Short-term
RGS4_ENSG00000117152.14	228.8278856523243	-1.3175252617104005	0.6174206659857617	-2.1339183060982667	0.03284946869997829	0.7050283110097604	NS	Short-term
RIMS4_ENSG00000101098.13	249.83371711470807	-1.316610296578973	0.5565147313676818	-2.36581391716854	0.01799048426526376	0.6468105218054744	NS	Short-term
SLC26A7_ENSG00000147606.9	178.6198741389094	-1.3134698091332115	0.47371431996133	-2.7727044629776696	0.0055592583366645834	0.4960561010227766	NS	Short-term
H3C12_ENSG00000197153.5	664.820616134343	-1.3112129445095229	0.5774969073901116	-2.270510764179331	0.0231766109395202	0.683379528878914	NS	Short-term
BOK_ENSG00000176720.6	231.8419659709659	-1.3065492840884303	0.6172735207513657	-2.116645603877606	0.03428993663988341	0.7072504096931256	NS	Short-term
FZD9_ENSG00000188763.5	28.180106188935465	-1.2994966770293586	0.5298039317644561	-2.452787907219794	0.01417538909917505	0.624910236878168	NS	Short-term
ERFE_ENSG00000178752.16	27.362823392994137	-1.2852026990316892	0.6491073277833891	-1.9799540754230536	0.047708689291687374	0.7416241129315769	NS	Short-term
NIPSNAP2_ENSG00000146729.10	7447.971081374693	-1.2759759472776113	0.6259315799043716	-2.038523040285892	0.041497652962160694	0.7316512289193158	NS	Short-term
H2AC13_ENSG00000196747.4	3117.7505546546263	-1.2630250157704066	0.504599677823672	-2.503023825179214	0.012313725447538951	0.60407681652102	NS	Short-term
KIT_ENSG00000157404.16	977.9130964062691	-1.2620015110304894	0.5275448784003229	-2.3922164022466923	0.01674696490361341	0.6468105218054744	NS	Short-term
KCNK2_ENSG00000082482.14	362.5830130251079	-1.257020809605663	0.6213420866341796	-2.023073660461286	0.04306555368993246	0.7316512289193158	NS	Short-term
H2AC14_ENSG00000276368.2	2569.276065293271	-1.2472772449571576	0.5470063244760247	-2.2801879779944407	0.02259654204719395	0.683379528878914	NS	Short-term
PCOLCE2_ENSG00000163710.9	409.8324036377249	-1.230613121712551	0.5976829941912863	-2.0589729566886383	0.03949682920698195	0.7188341801806056	NS	Short-term
COL4A3_ENSG00000169031.21	1077.496722000837	-1.2252756886737246	0.5862146230918011	-2.0901486254495	0.036604450820283733	0.7137081809940655	NS	Short-term
LANCL3_ENSG00000147036.12	113.3160313906823	-1.2238794081011182	0.5142289439584496	-2.3800282393283743	0.017311311356318353	0.6468105218054744	NS	Short-term
GPR37_ENSG00000170775.3	1946.379047797935	-1.2192410084791794	0.5243181356147943	-2.3253840095566147	0.020051435743861406	0.6573213725281217	NS	Short-term
LRRC3B_ENSG00000179796.12	362.9562594849876	-1.2157569064482123	0.6023785492725364	-2.0182606235172607	0.043564125344296385	0.7316512289193158	NS	Short-term
PI15_ENSG00000137558.9	61.135270992976544	-1.2117982426242129	0.5697966544933315	-2.1267205292768088	0.03344331073939091	0.7072504096931256	NS	Short-term
ZNF676_ENSG00000196109.9	929.5255487111668	-1.2003406084686785	0.470253170316024	-2.5525412357390684	0.01069402499095332	0.5881713745024325	NS	Short-term
H3C10_ENSG00000278828.1	1159.3901017916653	-1.193136937116512	0.49311208382703314	-2.419605960285134	0.015537333300356174	0.6389604391531245	NS	Short-term
NA_ENSG00000276386.1	1404.2298277741281	-1.1779453593783273	0.46904759453255285	-2.5113557197798944	0.01202684378305675	0.6006920894888885	NS	Short-term
H2BC10_ENSG00000278588.2	2955.256475075218	-1.1685877639672442	0.4717946910422788	-2.4768989269159114	0.013252942664089754	0.614069390139717	NS	Short-term
PCDHB3_ENSG00000113205.5	4806.187873054611	-1.1636882469387064	0.5052346528371451	-2.303262930212754	0.021264053999647557	0.6751885187516956	NS	Short-term
NA_ENSG00000269110.1	16.14290122911228	-1.1514967753755407	0.4261869013328357	-2.701858672273613	0.006895306462893928	0.5165043116250226	NS	Short-term
DDX56_ENSG00000136271.11	7317.181269015913	-1.1459626080534062	0.47778393138283365	-2.398495497194068	0.0164625788951823	0.6467449265728508	NS	Short-term
CNN2_ENSG00000064666.15	1248.8994626742895	-1.144619497691319	0.4076636066603421	-2.8077549209463655	0.004988817745946309	0.4914342979094479	NS	Short-term
ACTA1_ENSG00000143632.15	58.89505227547211	-1.1322965961100386	0.508934250649398	-2.224838659738921	0.026092071083881473	0.6965303429866588	NS	Short-term
NKX6-1_ENSG00000163623.10	74.82416549186969	-1.1297576044896978	0.5679174337989978	-1.9892990375948754	0.046668205854120445	0.7404883834212794	NS	Short-term
LDB2_ENSG00000169744.13	871.5824146106405	-1.112414358006635	0.3506848557487258	-3.1721197530232295	0.0015133059058487128	0.38841518250116963	NS	Short-term
H4C12_ENSG00000273542.2	4232.0717664637905	-1.1061718986338347	0.4467565191152771	-2.476006171828033	0.013286128146010222	0.614069390139717	NS	Short-term
H3C7_ENSG00000277775.2	2450.7856130549967	-1.1024668519140957	0.5412916482414488	-2.036733534492534	0.04167675206803939	0.7316512289193158	NS	Short-term
SETP6_ENSG00000241319.1	16.755228709530193	-1.096795210251897	0.5018421382150008	-2.1855382932829857	0.02884940142021942	0.6977641531369349	NS	Short-term
CTNNA3_ENSG00000183230.18	592.2407139562182	-1.0932905367314623	0.53678799761867	-2.0367268671832846	0.041677420574017125	0.7316512289193158	NS	Short-term
NA_ENSG00000224916.9	29.990290387290706	-1.0770260494603192	0.484718084591504	-2.221963825360431	0.02628575040486435	0.6969306563585268	NS	Short-term
FABP5_ENSG00000164687.11	2664.766859289541	-1.0586304861439881	0.45024726864921377	-2.3512202290976334	0.01871195522907912	0.6468105218054744	NS	Short-term
PPP1R3C_ENSG00000119938.9	1545.546721076323	-1.0469237258266517	0.4358246765529594	-2.4021671606734603	0.01629825882387011	0.6467449265728508	NS	Short-term
NECTIN3_ENSG00000177707.11	2767.22372566629	-1.0414259563121846	0.3828506036209768	-2.7201888842865696	0.006524463577874811	0.5152653287142158	NS	Short-term
KLF8_ENSG00000102349.18	251.2909154720825	-1.0405450565418963	0.5289302123537454	-1.967263416304883	0.049152850326844105	0.7476685594835943	NS	Short-term
ABCC2_ENSG00000023839.12	176.39592492098492	-1.0363026426027566	0.31475951228987364	-3.2923632237947658	9.9349209440737e-4	0.35999478244408234	NS	Short-term
H2BC9_ENSG00000275713.2	4244.154418894862	-1.0335100109573347	0.5210586521003955	-1.9834811432287707	0.04731371132693874	0.7404883834212794	NS	Short-term
SLC16A7_ENSG00000118596.12	283.26605955673034	-1.0274778400515714	0.4639886163161782	-2.214446225446643	0.026798098013216247	0.6977641531369349	NS	Short-term
BMP2_ENSG00000125845.7	1283.6400954430922	-1.0263567771204785	0.41948134136223314	-2.446728080413456	0.014415955388862015	0.6253682056013381	NS	Short-term
H1-3_ENSG00000124575.7	2416.725816100494	-1.0232514302756242	0.44465104547238626	-2.3012459786045194	0.021377731345454006	0.6758436571592698	NS	Short-term
RPL9P8_ENSG00000237550.5	7335.033434299308	-1.0080863190941787	0.5133827263299838	-1.963615578382778	0.04957468942055812	0.7476685594835943	NS	Short-term
PRKCQ_ENSG00000065675.15	185.68288969322927	-1.0046658999627827	0.4855164156927382	-2.069272773257972	0.038520497078266366	0.7181718278708011	NS	Short-term
FGFR2_ENSG00000066468.24	2744.8323752131196	-1.0045539546602604	0.34879420269059963	-2.88007640869925	0.0039757880383039035	0.4914342979094479	NS	Short-term
DEFA1_ENSG00000206047.3	24.638932110232417	-2.962161185525054	2.5750584270932038	-1.1503277573661979	0.2500089024565235	0.911973502529632	NS	NS
NA_ENSG00000288633.1	18.672141990829118	-2.743001650331257	1.6467951167156352	-1.66566054422234	0.09578104480132882	0.8204314511758445	NS	NS
NA_ENSG00000235655.3	190.29198717262477	-2.465052148608396	3.6551897828736526	-0.6743978548414552	0.5000584061916569	0.9608024231171975	NS	NS
KRT18P11_ENSG00000215089.3	22.735512356724723	-2.383082018102399	1.2760955847115099	-1.8674792442300852	0.06183469265862033	0.7749709870581115	NS	NS
OR4K2_ENSG00000165762.3	22.443889313075147	-2.2997169744062633	2.2150985253108497	-1.0382007608819743	0.29917659850060224	0.9304347785089055	NS	NS
NA_ENSG00000281741.2	22.1801658547683	-2.231533880499122	1.5921330418911714	-1.4016001312606738	0.16103468778572094	0.8691063835238859	NS	NS
NA_ENSG00000258830.1	43.412897710175606	-2.225454245872327	1.1443562987911098	-1.9447214545183888	0.05180851192528068	0.7523555014883002	NS	NS
NA_ENSG00000259683.1	51.79969461253941	-2.194304471497286	2.8163265915702147	-0.7791370780879051	0.43589897060153054	0.9570408669022554	NS	NS
TBX20_ENSG00000164532.11	28.55411240461399	-2.1184773154026373	1.5089142759978302	-1.4039745988894625	0.16032641365152173	0.8676539219412357	NS	NS
NA_ENSG00000288645.1	18.901175820138906	-2.068877608414108	2.6256926350755383	-0.7879359452728132	0.430734174351474	0.956128183053967	NS	NS
NA_ENSG00000196656.7	73.61227394604273	-2.0057312249852712	3.6816072973299265	-0.5447977100762271	0.5858926537963245	0.9724421214714984	NS	NS
RIMBP3C_ENSG00000183246.8	78.77258868556807	-1.9322530113016143	3.6416654688704995	-0.5305959670976924	0.5956987909538531	0.9730350503084088	NS	NS
NEUROD4_ENSG00000123307.4	35.378293880133754	-1.9043227546986063	1.3343059041431602	-1.4272010254811014	0.1535219590090685	0.8667599336650839	NS	NS
ANKRD30A_ENSG00000148513.19	35.340356483728385	-1.8815211954731408	1.1670337936693165	-1.6122251177983258	0.10691296134403408	0.8384893647935092	NS	NS
NA_ENSG00000285446.1	45.96199549084873	-1.8321360172025614	1.605493102456332	-1.141167168142595	0.2538003641618435	0.911973502529632	NS	NS
ZBED6_ENSG00000257315.3	16.851333563582784	-1.7568373926352634	1.1897418939634006	-1.4766542235330482	0.13976834872984858	0.8667599336650839	NS	NS
PPDPFL_ENSG00000168333.14	28.47010529816217	-1.744348717915949	0.9978567110109706	-1.7480953915203676	0.08044751086778851	0.8077242835750924	NS	NS
KRT16_ENSG00000186832.9	73.71752493712475	-1.7322655654832877	1.0027555676338735	-1.7275053077698523	0.0840769527638508	0.8078192521537051	NS	NS
NA_ENSG00000214552.4	13.768207821858288	-1.7160540167399434	0.9325810347550711	-1.8401124972379908	0.0657517229002916	0.7831508468532464	NS	NS
KCNH5_ENSG00000140015.20	249.73262568999468	-1.7076002667788424	0.8998426870788564	-1.8976653267274919	0.0577401828756011	0.7706810218270602	NS	NS
PLCZ1_ENSG00000139151.16	29.58124324673966	-1.7007722259876263	1.300372456139884	-1.307911604830755	0.19090329292210895	0.8798150153906934	NS	NS
HOXD11_ENSG00000128713.14	218.1109808628223	-1.692160030450865	0.9745218714348135	-1.7364002595031085	0.0824930864183471	0.8078192521537051	NS	NS
NA_ENSG00000288208.1	12.781446142692925	-1.6863115389385388	1.0790592013641491	-1.5627609095095987	0.11810884184424542	0.8544669225076124	NS	NS
DSG1_ENSG00000134760.6	54.66079672078361	-1.684493165641684	1.0705550208044203	-1.5734764985511416	0.1156085259199649	0.8516266779638811	NS	NS
TERT_ENSG00000164362.21	187.65600779893643	-1.68109045327216	2.540429519554339	-0.6617347343558933	0.5081412400099496	0.9608024231171975	NS	NS
TAFA1_ENSG00000183662.11	52.37061614813438	-1.6639422119995706	0.9153642959343061	-1.8177923471454565	0.06909587675976786	0.7861049066673713	NS	NS
PCDH20_ENSG00000280165.1	662.7888662668844	-1.6638344620930385	1.183190675564342	-1.4062268207949202	0.15965678227790472	0.8667618497343359	NS	NS
FAM180A_ENSG00000189320.9	589.6016812708237	-1.6500203652227687	0.8692797628281536	-1.8981465297829077	0.05767678219795163	0.7706810218270602	NS	NS
NA_ENSG00000268173.3	24.36581906002288	-1.6402659616712176	1.199276141397333	-1.3677133272742896	0.1714018266400874	0.8777632615092849	NS	NS
SEMA3E_ENSG00000170381.14	1183.9577488377122	-1.6191792584587867	0.9118899032692177	-1.7756302078286699	0.07579388764742215	0.7996310067769936	NS	NS
GULP1_ENSG00000144366.16	240.20944823815853	-1.5903155666154176	0.8580179755132298	-1.8534758151939168	0.06381418945591359	0.7792878184823865	NS	NS
CPLX3_ENSG00000213578.6	24.626167560962582	-1.579484331162641	1.2665701531666411	-1.247056333369029	0.21237684259832956	0.8950538073661836	NS	NS
ERVV-1_ENSG00000269526.1	17.46878906313764	-1.5747258658979892	1.0139347242935353	-1.5530840676111457	0.12040305188000884	0.8569423243880928	NS	NS
FYB2_ENSG00000187889.13	38.71427409731399	-1.5458958149780393	0.7971099705992579	-1.939375835201074	0.05245559077905784	0.7551678135131792	NS	NS
PAX1_ENSG00000125813.14	15.476579002988522	-1.5314173310908081	1.1224106017322224	-1.3644002727053393	0.17244162212782568	0.8777632615092849	NS	NS
OR4N2_ENSG00000176294.6	422.06393315559075	-1.5224738266771098	1.1985648146141765	-1.270247389305518	0.20399652202224572	0.8883038725137827	NS	NS
NA_ENSG00000273433.1	12.179194677209669	-1.519162509445535	2.664343116826383	-0.5701827590641091	0.5685537484653365	0.9708809158787117	NS	NS
NPY5R_ENSG00000164129.12	21.887799587818446	-1.500913592073924	0.9475627316106072	-1.5839727988486483	0.11319990926094439	0.8477679217278021	NS	NS
ADGRG2_ENSG00000173698.18	24.842529847266622	-1.4985443485238064	0.7917914684547334	-1.8925997667648247	0.05841111481426218	0.7719034357342719	NS	NS
C2CD4A_ENSG00000198535.5	40.889331545165064	-1.4219937955384723	0.7560117743162851	-1.880914879698113	0.05998349877656763	0.7741476311175033	NS	NS
POTEM_ENSG00000222036.8	285.4006603735982	-1.4160124692944085	3.649698252595255	-0.3879806962911248	0.6980303189974661	0.9808762473984085	NS	NS
MMP13_ENSG00000137745.12	26.733661031416474	-1.4049219613651827	0.9279185383234441	-1.5140574342911444	0.13001127321852327	0.8623732613052875	NS	NS
SCN9A_ENSG00000169432.18	1345.1168228504569	-1.3963209484715218	0.8644831599227256	-1.615208963233403	0.10626545016322393	0.8384893647935092	NS	NS
NA_ENSG00000204816.5	16.99757867229446	-1.3920715087185995	1.3056880983846229	-1.0661592997905465	0.28635163704477035	0.9272470568882859	NS	NS
NPPA_ENSG00000175206.10	59.98942938865073	-1.3825594934569738	0.725040946466255	-1.9068709156294816	0.0565373052829653	0.7705906930183247	NS	NS
TAF1L_ENSG00000122728.6	62.60822046464324	-1.3711971479656693	0.7064871359644052	-1.9408664052939728	0.05227448380726545	0.754712859967395	NS	NS
NMU_ENSG00000109255.11	16.654826473840103	-1.3663309269022879	1.6897051490773969	-0.8086209168790922	0.4187332295433432	0.9533520733702353	NS	NS
TGFA_ENSG00000163235.16	129.87219598348716	-1.361195700313763	0.7007785105713321	-1.9424050249543248	0.052088087467709925	0.7546236985652081	NS	NS
SERPINB2_ENSG00000197632.9	54.347123569239905	-1.3591019448482595	0.9614698053301312	-1.4135669547954208	0.15748908954226784	0.8667599336650839	NS	NS
LAIR2_ENSG00000167618.10	16.25485150471363	-1.3589091615683366	0.6946577491519507	-1.9562283199565753	0.05043826381233248	0.7476685594835943	NS	NS
NA_ENSG00000230490.3	19.982949883039602	-1.3519221646012438	0.691149224998152	-1.9560495992813398	0.050459311547259814	0.7476685594835943	NS	NS
COL23A1_ENSG00000050767.18	301.5054289289554	-1.3451253995661459	0.7243227588747115	-1.857080124965142	0.06329975540651502	0.7762305772477753	NS	NS
HMX1_ENSG00000215612.8	115.30183045010314	-1.334433702772597	0.818511822937753	-1.6303169549623955	0.10303452595855422	0.8353871630928931	NS	NS
CA9_ENSG00000107159.13	629.3709743241541	-1.3310375561173518	0.7811136981418909	-1.7040253669646517	0.0883763482376371	0.8131264696540943	NS	NS
HOXD10_ENSG00000128710.6	705.7333370618486	-1.3174434118918923	0.855676753096261	-1.5396508168823466	0.12364549146769921	0.8613881824050736	NS	NS
ANP32C_ENSG00000248546.3	162.89106031584157	-1.3063098490879006	0.7152799323967052	-1.8262917634370333	0.06780632524627354	0.7857333684154774	NS	NS
CSF3_ENSG00000108342.13	63.558617142793246	-1.3049005659032766	0.9257741229449356	-1.4095236986667117	0.15868037097082585	0.8667599336650839	NS	NS
HOXD9_ENSG00000128709.13	309.6906590254274	-1.2788121626614783	0.8365349922319557	-1.5287013388997448	0.12633850024451274	0.8616282324379388	NS	NS
ACTC1_ENSG00000159251.8	179.66008749112152	-1.2723737388550849	0.7273907484564867	-1.749230027402802	0.08025126561004094	0.8073181211069986	NS	NS
DLX3_ENSG00000064195.7	21.646340690979805	-1.2660269201732717	1.166298464698142	-1.0855085198975556	0.2776964922666596	0.9249875950050234	NS	NS
IRS4_ENSG00000133124.12	48.11325360474851	-1.2634951088565773	0.7007818745960068	-1.8029791503739572	0.07139148915680786	0.7919055940082889	NS	NS
NA_ENSG00000273184.1	35.4698004314193	-1.2572891754759825	0.7648271704191864	-1.6438866506100818	0.10019961812497684	0.8318458863205624	NS	NS
XGY2_ENSG00000288686.2	15.904740135780049	-1.2563119054411362	0.8723443559602351	-1.4401559394033656	0.14982328565675748	0.8667599336650839	NS	NS
EIF3CL_ENSG00000205609.13	674.6865350897145	-1.2497778124148566	0.7719701812905968	-1.6189457089203245	0.10545894491420552	0.8375996734621675	NS	NS
TMSB15A_ENSG00000158164.7	154.17313787336371	-1.2439166753906825	0.7956896642383002	-1.563318880837119	0.11797760949823828	0.8544669225076124	NS	NS
NA_ENSG00000187952.9	46.86113117197086	-1.2380514895815191	0.6583053027061898	-1.8806646163901213	0.06001755583173581	0.7741476311175033	NS	NS
NA_ENSG00000260861.6	77.64469605866009	-1.2333228192256012	0.8994620146483512	-1.371178325643662	0.17031937304519967	0.8777632615092849	NS	NS
MTMR7_ENSG00000003987.14	203.27046053540195	-1.2204280989524252	0.6301447763193649	-1.936742388123674	0.05277684148265888	0.7560589384492529	NS	NS
TLX1_ENSG00000107807.13	26.792658018574514	-1.211487408872918	0.9332858674934218	-1.2980882397016014	0.1942570150070535	0.8815986339219913	NS	NS
LIPN_ENSG00000204020.6	15.073264536442911	-1.2106472167953235	0.7919880649283322	-1.5286180062636123	0.12635916952809279	0.8616282324379388	NS	NS
CALB1_ENSG00000104327.7	12.763808145934595	-1.2054679139809201	0.8266966281250314	-1.4581744656621516	0.14479246007753574	0.8667599336650839	NS	NS
NKX3-2_ENSG00000109705.8	19.588682416721486	-1.2033617212994379	0.7854094362465377	-1.532145739234162	0.12548647487203615	0.8616282324379388	NS	NS
NA_ENSG00000249773.3	214.29292733081238	-1.1884753526302683	0.6761986824133289	-1.7575830647712034	0.07881847696081708	0.8042590478522831	NS	NS
TXLNGY_ENSG00000131002.12	33.28420683133791	-1.1837627997275428	0.8096327199897041	-1.4620985176372274	0.14371421491130604	0.8667599336650839	NS	NS
SLC13A5_ENSG00000141485.17	71.29824596507586	-1.1825551244637083	0.8751981488782014	-1.3511855869204779	0.17663599039169126	0.8777632615092849	NS	NS
SCGN_ENSG00000079689.14	18.543461793468445	-1.1758002623345123	3.6836079601738025	-0.31919799149283923	0.7495763799234609	0.9874658897195293	NS	NS
MMP8_ENSG00000118113.12	32.22250392726746	-1.165863074547154	1.0774340728005054	-1.0820737008221772	0.27921978063926783	0.925003368744714	NS	NS
NA_ENSG00000180581.7	123.53366012533559	-1.1525163116831596	0.8877119420387677	-1.298299884347875	0.19418430613535176	0.8815986339219913	NS	NS
IGF2BP1_ENSG00000159217.10	103.27204432062965	-1.1501737003179537	2.7335957302838088	-0.4207548642163484	0.6739340937136272	0.9799225099750268	NS	NS
SHISA3_ENSG00000178343.5	22.68927538383417	-1.1493546387989595	0.6423571708482108	-1.789276575337792	0.07357028462512843	0.795200899711514	NS	NS
H2BC14_ENSG00000273703.2	2236.908528852995	-1.1486754074492922	0.5936022154112124	-1.9350928578552524	0.05297890180493219	0.7564984050119564	NS	NS
FBN2_ENSG00000138829.12	1884.6351096685878	-1.1476289530270154	0.7541238612747819	-1.5218043241425179	0.12805811768949876	0.8616282324379388	NS	NS
KCNK5_ENSG00000164626.9	65.97114549733445	-1.146367157997979	0.6485781394122924	-1.7675081664589514	0.07714316257240914	0.7997705561374069	NS	NS
LEMD1_ENSG00000186007.10	20.598445999153213	-1.1445142930955736	0.9260450011658962	-1.2359164961255915	0.21648960455374847	0.8999480258888675	NS	NS
TPD52L1_ENSG00000111907.21	501.61775979798705	-1.1437968551204472	0.6552188910256843	-1.7456713638551224	0.08086807380570256	0.8077242835750924	NS	NS
OSR1_ENSG00000143867.7	247.7425993500795	-1.1420434868961384	0.6549543854313337	-1.7436992747884605	0.08121154190804579	0.8077242835750924	NS	NS
NA_ENSG00000267001.1	21.48122170982672	-1.1393512165292972	0.6560760728356606	-1.7366144928969103	0.08245523964365455	0.8078192521537051	NS	NS
COL28A1_ENSG00000215018.10	1745.9058092214493	-1.136682915106322	0.6628279943198043	-1.7148987744139998	0.08636378740725341	0.8078192521537051	NS	NS
MT1H_ENSG00000205358.4	58.05166196472329	-1.1345935288942728	0.6376457850520841	-1.779347649575692	0.07518278346666606	0.7989521785301833	NS	NS
CD24_ENSG00000272398.6	653.4076018301331	-1.133427500778544	0.65775153244223294	-1.7231848880231795	0.08485509565459175	0.8078192521537051	NS	NS
CXCR2_ENSG00000180871.8	116.08313583233362	-1.131633226715431	0.6477888860057625	-1.7469167056771093	0.08065178757363847	0.8077242835750924	NS	NS
APCDD1L_ENSG00000198768.11	154.93905252159192	-1.1271376061723826	2.0944059435465463	-0.5381657790102299	0.5904626032110984	0.9724421214714984	NS	NS
NKX6-2_ENSG00000148826.9	104.74124007873446	-1.1262002661246031	0.7966235003485057	-1.4137171017826045	0.15744498196953224	0.8667599336650839	NS	NS
CDK4_ENSG00000135446.17	9855.640999503536	-1.1221350130073378	0.7913402556449711	-1.418018361890053	0.15618540398390837	0.8667599336650839	NS	NS
RNVU1-7_ENSG00000206585.1	16.075058170316336	-1.1202176704685258	1.4256438091420411	-0.785762659147433	0.43200654654334536	0.9561573636646296	NS	NS
NA_ENSG00000257921.6	2139.412006076102	-1.1199604226544342	0.8640934149066034	-1.2961103548919957	0.19493746799815767	0.882383868920842	NS	NS
CCL20_ENSG00000115009.13	96.16015806825223	-1.1188224196814138	0.7927036717947518	-1.411400576899436	0.15812653296670565	0.8667599336650839	NS	NS
SFRP5_ENSG00000120057.5	12.64925772911992	-1.1161003723063596	0.9373031741655992	-1.1907570603288826	0.23374897032163153	0.9095980146438726	NS	NS
PAX3_ENSG00000135903.20	132.76441760457774	-1.11590493172787	3.435709426379657	-0.324796073602692	0.7453354163929788	0.9864619757695328	NS	NS
NPY1R_ENSG00000164128.7	60.08123832948751	-1.1071981731999367	0.6438664280283042	-1.7196084855526348	0.08550363267908848	0.8078192521537051	NS	NS
MET_ENSG00000105976.16	2119.9656069989937	-1.0942570660538131	0.6281873046752848	-1.7419280171850076	0.08152104073286014	0.8077242835750924	NS	NS
CYP3A5_ENSG00000106258.15	309.02892896211995	-1.0938154328717595	0.6648081817983704	-1.6453098244261721	0.09990593486250378	0.8312440027244568	NS	NS
GALNT13_ENSG00000144278.15	1958.5439673376227	-1.0936556610291033	0.7881793001744158	-1.3875721689050813	0.16526736108158654	0.8721834392511612	NS	NS
KRT75_ENSG00000170454.6	134.21482145108368	-1.09204276745936	0.9770350902693101	-1.1177108973213532	0.26369048706855513	0.9187406110533369	NS	NS
GRM7_ENSG00000196277.16	244.80260440757525	-1.089624105191068	2.4928455225237163	-0.4371005324421187	0.6620384411839586	0.9766626055284315	NS	NS
SAA4_ENSG00000148965.10	15.070684753904711	-1.088058971928057	1.386351320286161	-0.7848363946474024	0.43254949847438245	0.956160711461121	NS	NS
NA_ENSG00000272647.3	19.117227577216443	-1.086101107319002	0.9155600059414053	-1.1862697150059993	0.23551580255049498	0.9107271393776368	NS	NS
OVOS2_ENSG00000177359.20	230.3282288270206	-1.081378100123788	0.6991204771143329	-1.5467693130478017	0.12191888241083658	0.8606018696000184	NS	NS
NCAN_ENSG00000130287.14	24731.675479859216	-1.078488805318994	0.6089735200767553	-1.7709945831192475	0.0765616025099388	0.7997705561374069	NS	NS
SLC10A4_ENSG00000145248.7	289.30576094441045	-1.0779894903542693	0.5514443370358592	-1.9548473308271006	0.050601092729291225	0.7476685594835943	NS	NS
ECEL1_ENSG00000171551.12	102.48123347777705	-1.0772119124744493	1.007908946308938	-1.0687591537105665	0.2851782090851563	0.9271537838649301	NS	NS
NA_ENSG00000258964.1	39.37865635554879	-1.0740652673332844	0.7133440933046289	-1.5056762611681316	0.13215030083163515	0.8623732613052875	NS	NS
GATA3_ENSG00000107485.18	99.08236181347172	-1.0735669118411821	0.6421573467798263	-1.67181286210414	0.09456122972322081	0.8188988090768485	NS	NS
S100A8_ENSG00000143546.10	364.5402452631196	-1.073073551065226	0.6499046282883738	-1.6511246486908921	0.0987131251812629	0.8273100015191558	NS	NS
EPHA7_ENSG00000135333.15	421.2083630944717	-1.0719019959447509	0.6889420877709383	-1.5558666177775167	0.1197398128713065	0.8567576650916262	NS	NS
NA_ENSG00000249936.3	329.0015831110907	-1.070971467147097	3.630050916199358	-0.2950293237948292	0.7679714790314807	0.9875514508185583	NS	NS
RAD51AP2_ENSG00000214842.5	15.862087862651403	-1.0687856943312013	0.8273137119307353	-1.2918747494670832	0.19640052350874843	0.8834712966482532	NS	NS
PCDH11Y_ENSG00000099715.14	186.04119790297125	-1.0685354208998077	0.8248211146202296	-1.2954753484842478	0.19515629997171527	0.8823911545282804	NS	NS
DCAF12L2_ENSG00000198354.7	25.184728565240118	-1.0646317209232081	0.8879668515883258	-1.1989543517518453	0.23054569587539936	0.9084054865035814	NS	NS
POU2F3_ENSG00000137709.10	41.94445107941443	-1.0614383107886511	0.9137869498841441	-1.1615818226811263	0.24540536919901113	0.911973502529632	NS	NS
LRRC37A15P_ENSG00000230069.3	33.44508834969116	-1.0605330653338216	0.7263014385244164	-1.4601830714922495	0.14423976655374396	0.8667599336650839	NS	NS
KCNIP4_ENSG00000185774.16	352.3998776326036	-1.0597884524732155	0.776618452256715	-1.3646192018663204	0.17237276639761642	0.8777632615092849	NS	NS
MCEMP1_ENSG00000183019.7	31.152131992119834	-1.0529534668956986	0.8448736574500332	-1.246285119213782	0.21265973901424873	0.8950538073661836	NS	NS
NA_ENSG00000285920.2	20.659082350637252	-1.051198485939076	0.640708158210885	-1.6406822239854806	0.10086339677800545	0.8332389684655971	NS	NS
OR7A5_ENSG00000188269.10	52.056429865698746	-1.05034592614389	0.6262559719372695	-1.6771830899987021	0.09350668469058607	0.8178795153983888	NS	NS
SP8_ENSG00000164651.17	85.810585802826	-1.049362959457489	1.0580928891061092	-0.9917493731046663	0.3213197996463534	0.9366677342320171	NS	NS
TOX3_ENSG00000103460.17	1112.9460902946237	-1.0480260836369297	0.6514411286938419	-1.6087809588231743	0.10766424586891715	0.8393716644350437	NS	NS
LIN28B_ENSG00000187772.8	44.260809573457884	-1.0453771387421709	3.4418484177786106	-0.30372550207102483	0.7613370274322329	0.9875514508185583	NS	NS
TPBG_ENSG00000146242.9	405.9641028588679	-1.04188688518415	0.5333776610389314	-1.9533755559892159	0.050775110506055786	0.7476685594835943	NS	NS
CYP27B1_ENSG00000111012.10	546.8488855586297	-1.0368311383661273	0.8163405560975736	-1.2700963226947644	0.20405032136477316	0.8883038725137827	NS	NS
GPR139_ENSG00000180269.8	61.100753768379775	-1.0354385383394848	1.0268787291340626	-1.0083357547123801	0.3132933037431939	0.9332168724997048	NS	NS
HMGCLL1_ENSG00000146151.14	48.10297805976315	-1.0333804797095847	0.7178564013609946	-1.4395364835507258	0.14999858088022605	0.8667599336650839	NS	NS
H3C6_ENSG00000274750.3	826.5303628710975	-1.0292203296601876	0.7241392792921607	-1.42130161847627	0.15522909321715847	0.8667599336650839	NS	NS
MMP1_ENSG00000196611.6	89.18224503455079	-1.0287184042387463	0.820052261263938	-1.2544546888428711	0.2096767852781219	0.8923129507047128	NS	NS
NODAL_ENSG00000156574.10	141.18831062973982	-1.021197693121682	0.6975186381092843	-1.464043592999568	0.14318203778787753	0.8667599336650839	NS	NS
NA_ENSG00000262660.1	25.32212664518976	-1.020257153264222	3.6861683818545496	-0.27677985582170284	0.7819491498546866	0.988739467553942	NS	NS
CAV1_ENSG00000105974.13	1664.2226927254283	-1.0165441163049465	0.5841449191329314	-1.7402258977341474	0.08181935988566823	0.8077242835750924	NS	NS
PCSK6_ENSG00000140479.18	900.2133670040586	-1.0151542858359217	0.6647119892975732	-1.5272092307356668	0.12670899169509967	0.8616282324379388	NS	NS
ATG9B_ENSG00000181652.19	175.2063463086967	-1.0142022855597022	0.581352162712148	-1.7445575171307595	0.08106192122837699	0.8077242835750924	NS	NS
GET1-SH3BGR_ENSG00000285815.1	49.0816127891294	-1.012003247318092	0.5834779472935684	-1.734432727084572	0.0828413324531094	0.8078192521537051	NS	NS
WNT2_ENSG00000105989.10	62.395089456425275	-1.0119041045186101	0.8071051714427807	-1.2537450388401439	0.2099346918306269	0.8923129507047128	NS	NS
PCDH15_ENSG00000150275.20	10757.787949683227	-1.0110319542277728	0.8721292424458784	-1.1592684948762215	0.24634675949899368	0.911973502529632	NS	NS
TGFBR3L_ENSG00000260001.7	15.348223280265726	-1.0102176565552905	0.6722705207051098	-1.5026951583355541	0.13291767182556405	0.8623732613052875	NS	NS
DMBX1_ENSG00000197587.11	82.43304134408942	-1.0084640223476702	0.9409940581666152	-1.0717007334908257	0.28385447127285246	0.9266969475058451	NS	NS
KDM5D_ENSG00000012817.16	4894.320537983507	-1.0063344298487717	3.347379922129857	-0.3006334665497024	0.7636940087173569	0.9875514508185583	NS	NS
KCNJ15_ENSG00000157551.19	50.638646035169714	-1.002547574060092	0.6178736271034272	-1.6225770612026356	0.10467984741691189	0.8375996734621675	NS	NS
CACNG1_ENSG00000108878.5	21.407381723821544	-1.0018449440503556	0.5537581288684295	-1.8091742438121206	0.07042393768595537	0.787645885487	NS	NS
HLA-J_ENSG00000204622.11	107.25422274460963	-1.0016438060740591	0.6509477515886206	-1.538746855841462	0.12386610852544179	0.8613881824050736	NS	NS
FAM155B_ENSG00000130054.5	65.93745490250528	-0.9996419610776668	0.5742192924951286	-1.740871430379792	0.0817061176005095	0.8077242835750924	NS	NS
DCC_ENSG00000187323.12	1613.1808188784162	-0.9929745113738518	0.5606877085758079	-1.770993899431267	0.07656171620272931	0.7997705561374069	NS	NS
DPP4_ENSG00000197635.11	830.9403158810997	-0.992023116049395	0.5522151098692452	-1.7964432669803052	0.07242404789335748	0.7924799860059315	NS	NS
LOX_ENSG00000113083.15	1775.0446625354768	-0.9906768656706362	0.7074279802337394	-1.4003925393837395	0.16139580290997813	0.8691063835238859	NS	NS
SPINK5_ENSG00000133710.16	78.95090793994058	-0.9891211450458514	0.96061943584939	-1.0296701358860805	0.30316487917782464	0.9314510355718315	NS	NS
PRTN3_ENSG00000196415.10	20.86796688799806	-0.9885579751143136	0.8938631316433436	-1.1059388625827715	0.2687529824007957	0.9206410896174959	NS	NS
GABRR2_ENSG00000111886.11	87.8348398015553	-0.9879107264565653	0.30794258758650395	-3.2081003611722005	0.0013361486304242904	0.38841518250116963	NS	NS
KLHL24_ENSG00000114796.16	5347.273935104126	-0.987651053769275	0.44971031488735436	-2.1961939076640187	0.02807806725835893	0.6977641531369349	NS	NS
TSPAN31_ENSG00000135452.10	4236.919535787373	-0.9864682041426426	0.7833154547220179	-1.2593498547691993	0.20790399321889846	0.8923129507047128	NS	NS
SCD_ENSG00000099194.6	6563.942242050007	-0.9843961304967267	0.42731143540078415	-2.3036971373664303	0.021239650652990036	0.6751885187516956	NS	NS
CCN3_ENSG00000136999.5	182.71171218404194	-0.9828464466835466	0.4408615812689569	-2.229376494668834	0.02578886483770207	0.6965303429866588	NS	NS
IL1B_ENSG00000125538.12	407.60488455575944	-0.9815930011647217	0.5156039644685743	-1.9037731840879768	0.056939730387547474	0.7705906930183247	NS	NS
GRB10_ENSG00000106070.20	3549.045516684998	-0.9810895672849985	0.3123264578725334	-3.141231050253836	0.0016823925013109977	0.3908363113194177	NS	NS
ITPRID1_ENSG00000180347.14	629.51892398022	-0.9799467407384546	3.6426863907938207	-0.2690175973465843	0.7879161409652466	0.9892649365514736	NS	NS
HMGA2_ENSG00000149948.14	448.694702835354	-0.9792597378920912	2.8492995724454104	-0.34368437329727386	0.7310836644018924	0.9856059011877063	NS	NS
S100A9_ENSG00000163220.11	529.059417315797	-0.9770617822834645	0.5901075293781372	-1.655735156121639	0.09777546447459651	0.8238254068748597	NS	NS
NA_ENSG00000232433.2	20.21612708805718	-0.9766119232629392	0.7802578213508641	-1.2516528467117785	0.21069638902278906	0.8934532512944336	NS	NS
FAM110C_ENSG00000184731.6	190.68029761425277	-0.9728737881525169	0.7123237409913796	-1.3657747624675765	0.17200967006810683	0.8777632615092849	NS	NS
NA_ENSG00000284649.1	52.77944861813157	-0.972175446868707	0.711465423972033	-1.3664408896235023	0.17180062205689306	0.8777632615092849	NS	NS
ITIH3_ENSG00000162267.12	39.09918142276605	-0.9712261919047268	0.7044943564256118	-1.3786145808639696	0.1680136185292251	0.8756039679695657	NS	NS
NT5E_ENSG00000135318.12	2179.860589322399	-0.970654428569097	0.43397724497159806	-2.2366482109738777	0.0253093413056182	0.6965303429866588	NS	NS
PCDH11X_ENSG00000102290.23	3237.382661661691	-0.9687985747231898	0.7626863928171174	-1.2702449969570855	0.20399737392869713	0.8883038725137827	NS	NS
MNX1_ENSG00000130675.15	84.83259888471083	-0.9687368746034632	0.8175731742073515	-1.1848931755162675	0.23605968601833768	0.9107271393776368	NS	NS
SMYD2_ENSG00000143499.14	1919.165702497362	-0.9610153718552242	0.3212859355614237	-2.9911529434860573	0.002779262562298894	0.42446919133292194	NS	NS
PTPRH_ENSG00000080031.10	268.1919213846062	-0.9603590451325739	0.3867502075550883	-2.4831506909942154	0.01302259852121595	0.614069390139717	NS	NS
PITRM1-AS1_ENSG00000237399.7	20.791977692193495	-0.9597480222840762	0.40022382719217847	-2.398028195915549	0.016483596342847007	0.6467449265728508	NS	NS
FHIT_ENSG00000189283.10	155.8055231226806	-0.9581028861954397	0.5762154368252381	-1.6627511603546734	0.09636225665141833	0.8210490823485679	NS	NS
PSPH_ENSG00000146733.14	2215.062824815589	-0.9553514158481275	0.608163969101671	-1.5708780269559421	0.11621098340089708	0.8521389609956475	NS	NS
COL8A1_ENSG00000144810.16	1252.534184694189	-0.9530105748132163	0.6850932154028975	-1.3910670159720657	0.1642051057991715	0.8721834392511612	NS	NS
LVRN_ENSG00000172901.20	143.37460496256168	-0.9518413568661065	0.4093583862200704	-2.325203022357036	0.020061106823910206	0.6573213725281217	NS	NS
PDPN_ENSG00000162493.17	2221.694585799759	-0.949776187841602	0.4849118817394364	-1.9586572810603078	0.050152936467249894	0.7476685594835943	NS	NS
GPR101_ENSG00000165370.3	29.621754084073586	-0.9474318317535099	0.9824682282780679	-0.964338392310187	0.33487629861393403	0.940773764021728	NS	NS
FLNC_ENSG00000128591.16	15714.98269172685	-0.9464282194507481	0.5012874456069695	-1.8879950570172224	0.059026614038281154	0.7719034357342719	NS	NS
CR1L_ENSG00000197721.17	23.44716755485616	-0.9448631597691984	0.6198936870422431	-1.524234202605793	0.12745021692421163	0.8616282324379388	NS	NS
ECHDC3_ENSG00000134463.15	80.08916575803929	-0.9444908220296548	0.5055145679580832	-1.8683750813447795	0.061709807898546694	0.7749709870581115	NS	NS
NA_ENSG00000279159.1	54.206209335764505	-0.9415609258855786	0.5068185532978075	-1.8577870122531126	0.06319926621267877	0.7758943398727381	NS	NS
IGF2BP3_ENSG00000136231.14	1152.8675771276708	-0.9414535772366716	0.6665694426472445	-1.4123863426708245	0.15783623557426563	0.8667599336650839	NS	NS
PRDM16_ENSG00000142611.17	1155.3288056232104	-0.9407033994118481	0.4741871062340427	-1.98382323569032	0.04727554888970981	0.7404883834212794	NS	NS
NA_ENSG00000285565.1	644.8681278994617	-0.940190682360532	0.7601589335623488	-1.2368343524616578	0.2161485858066071	0.8992681043046279	NS	NS
NA_ENSG00000215837.7	457.2810293449667	-0.9400323433162864	0.6210745074794121	-1.513558086824949	0.13013795824143568	0.8623732613052875	NS	NS
RPL13AP5_ENSG00000236552.2	21.609649486712122	-0.9395493286637427	0.42983283996149746	-2.1858481747181147	0.028826714899144405	0.6977641531369349	NS	NS
PLPP2_ENSG00000141934.10	256.4860144292617	-0.9392445254843252	0.7352119266080663	-1.2775153550862166	0.20142036288001364	0.8867402347787694	NS	NS
NUTM2E_ENSG00000228570.8	43.937033262500314	-0.9372342972533637	0.7219948277931968	-1.2981177443030363	0.19424687773239718	0.8815986339219913	NS	NS
RNU6-5P_ENSG00000206965.1	21.753118320010714	-0.9363785909092326	0.6220107344633492	-1.5054058379187134	0.1322197690978682	0.8623732613052875	NS	NS
METTL1_ENSG00000037897.17	2327.8461180070976	-0.9360927000400882	0.8216314817289206	-1.1393096794079898	0.25457401261129553	0.911973502529632	NS	NS
PPFIA2_ENSG00000139220.17	2340.11955705428	-0.9358266230278777	0.5966294053160703	-1.5685224608266068	0.11675925233934953	0.8535249142528399	NS	NS
SKOR2_ENSG00000215474.8	25.491140033530314	-0.9348522030924757	3.5944254707726473	-0.26008390233544687	0.7947990548316283	0.9895727181276892	NS	NS
PDGFRA_ENSG00000134853.12	11686.347956754007	-0.9318102269273767	0.6234628384320884	-1.4945722014013438	0.1350261255815642	0.8623732613052875	NS	NS
DHRS2_ENSG00000100867.15	92.06468432363059	-0.9313688508410068	0.7652060223714847	-1.2171478315794737	0.2235479747570635	0.9060955936453942	NS	NS
AQP9_ENSG00000103569.10	311.4020031550081	-0.9301757876416933	0.6678682952747809	-1.392753323106903	0.16369439775330297	0.8713315325667772	NS	NS
NSUN7_ENSG00000179299.17	431.8711326990824	-0.9300116370500923	0.4881776070384436	-1.9050682039515479	0.05677120590206219	0.7705906930183247	NS	NS
GGN_ENSG00000179168.15	105.80890181065483	-0.9270153990807877	0.34675449782549433	-2.673405550307561	0.00750854166036382	0.5336840380135515	NS	NS
LHX9_ENSG00000143355.16	255.01822174559015	-0.9268925792386373	0.8083318042671515	-1.1466734011276165	0.2515166275897779	0.911973502529632	NS	NS
SEZ6_ENSG00000063015.20	4738.973210684921	-0.9266196584327203	0.6759901754363166	-1.3707590614532754	0.1704500766657743	0.8777632615092849	NS	NS
NA_ENSG00000284686.1	90.75307085048924	-0.9260544091047479	0.4079156657231609	-2.270210455053302	0.023194816960789726	0.683379528878914	NS	NS
TENT5B_ENSG00000158246.8	116.84560179774296	-0.9260161391233818	0.4793112898515187	-1.9319723084558336	0.053362923860878174	0.7564984050119564	NS	NS
PRG4_ENSG00000116690.13	228.6078136709447	-0.9250295122256005	0.672992278768928	-1.3745024146751164	0.16928576113731836	0.8777632615092849	NS	NS
GOLGA6L2_ENSG00000174450.12	51.3656265873892	-0.922282882951037	0.860961701193009	-1.0712240529085755	0.2840686989682212	0.926865088345216	NS	NS
DLX6_ENSG00000006377.11	34.660174573277494	-0.9187666822555133	0.817492168861655	-1.123884383546917	0.2610620771081144	0.9153534196265118	NS	NS
LRAT_ENSG00000121207.12	224.01393344211962	-0.9159275490316352	0.6633291739033775	-1.3808039583753509	0.16733924609285442	0.8743167902372213	NS	NS
ARSF_ENSG00000062096.15	228.62879062039843	-0.9140813122212731	0.6320329896684944	-1.446255697350094	0.1481054968290272	0.8667599336650839	NS	NS
CPAMD8_ENSG00000160111.15	299.3782312727214	-0.9135854653791992	0.8209884154659677	-1.112787279538745	0.2657997998763396	0.9201911393246077	NS	NS
PLIN4_ENSG00000167676.4	302.7342844917166	-0.9103836145344886	0.6032962555776862	-1.5090158543463046	0.13129473123228796	0.8623732613052875	NS	NS
TMED4_ENSG00000158604.15	4928.23284915395	-0.9100195041717981	0.44000281526717955	-2.068212912726965	0.03862000655961601	0.7181718278708011	NS	NS
GABRQ_ENSG00000268089.3	151.6822916260093	-0.9092004076168111	0.7506438224620584	-1.2112274562317695	0.2258082427176394	0.9065279034945751	NS	NS
RASSF10_ENSG00000189431.8	146.76415150509644	-0.9089647916832929	0.7542837587714468	-1.2050700828608396	0.22817624796872268	0.9074137504370128	NS	NS
PI3_ENSG00000124102.5	243.47600285561268	-0.9084239259263375	0.7887239146045435	-1.1517641459899313	0.24941800492185176	0.911973502529632	NS	NS
STEAP1_ENSG00000164647.9	334.8770718272269	-0.9082981970970713	0.5102729975549218	-1.7800240291948999	0.07507202826997832	0.7986325778501577	NS	NS
SMTNL2_ENSG00000188176.12	17.628128374139038	-0.9079459805056714	0.6715850761305711	-1.3519448432906311	0.1763929606339163	0.8777632615092849	NS	NS
MAGEA12_ENSG00000213401.10	40.188120083080634	-0.9055228352845189	0.5740301933706707	-1.5774829368597205	0.1146844452329453	0.8499492683163362	NS	NS
NA_ENSG00000288637.1	70.01120287687267	-0.905380016692586	0.5660203034035272	-1.5995539581327043	0.10969756938559326	0.8450060413651013	NS	NS
NTNG1_ENSG00000162631.20	478.60604740058176	-0.9038682807723315	0.5411128199390521	-1.670387851602071	0.09484265164951282	0.8188988090768485	NS	NS
COBL_ENSG00000106078.19	4417.750919057616	-0.9034776085742311	0.5865784964393866	-1.5402501354183051	0.12349939338876127	0.8613881824050736	NS	NS
ACRV1_ENSG00000134940.14	33.38107488939765	-0.9022328398477741	0.6655670149447919	-1.3555852672816326	0.17523116200015393	0.8777632615092849	NS	NS
FGF12_ENSG00000114279.15	877.774257493041	-0.9008195289331848	0.43518866363489334	-2.069951734057434	0.03845686455808216	0.7181718278708011	NS	NS
MEOX2_ENSG00000106511.6	1329.624614726463	-0.8992347350179651	0.7120878299204988	-1.2628143569289205	0.20665590388477872	0.8923129507047128	NS	NS
TNFSF12-TNFSF13_ENSG00000248871.1	45.39384957222897	-0.8989268452401122	1.2543054832178235	-0.7166729774105628	0.4735759034220306	0.9608024231171975	NS	NS
CBS_ENSG00000160200.18	2098.5213947329203	-0.89712207739889	0.38458144486079715	-2.332723248579015	0.019662675188689777	0.6569629247341023	NS	NS
INSYN2B_ENSG00000204767.4	164.81290691048687	-0.8965991894392713	0.6381813799075209	-1.4049284696604558	0.1600425497707354	0.8676539219412357	NS	NS
VASH2_ENSG00000143494.16	374.276661549359	-0.895748764592234	0.6104491737100808	-1.4673601065723612	0.14227812073651064	0.8667599336650839	NS	NS
TPT1P5_ENSG00000214108.4	33.8740339834507	-0.8943506764995821	0.4231264733475639	-2.113672230016546	0.034543271930902224	0.7077149224157365	NS	NS
MCM10_ENSG00000065328.17	544.9417378967719	-0.893835878388919	0.3810188457089981	-2.345909889904982	0.018980695673785863	0.6507667088155152	NS	NS
LOC101929583_ENSG00000184906.11	13.461188157209744	-0.8934240405758372	3.088231828510532	-0.2892995377897972	0.7723521659924318	0.9875829412953291	NS	NS
VWC2_ENSG00000188730.5	74.56690471884896	-0.8918228492333516	0.644079582226336	-1.3846469812793354	0.16616043825890237	0.8727124073346685	NS	NS
TGFB2_ENSG00000092969.12	3865.4526343614616	-0.8906603749222889	0.36774639760433153	-2.421941807518601	0.015437822458764239	0.6389604391531245	NS	NS
ACP7_ENSG00000183760.11	15.413206625087739	-0.8887408499990751	1.0409248965278226	-0.8537992058443576	0.39321625459856385	0.9513835118242482	NS	NS
FOXA1_ENSG00000129514.8	12.32102668563652	-0.8884654355467467	1.0949564186982714	-0.8114162539939174	0.4171266680223478	0.9533520733702353	NS	NS
COL4A4_ENSG00000081052.14	788.4179599047043	-0.8866779515118794	0.5328659702752063	-1.6639793136986056	0.0961165634088584	0.8204314511758445	NS	NS
RPL14P1_ENSG00000139239.7	16.59777939000738	-0.8857676972585498	0.3217779231714573	-2.7527298595515335	0.005910064126766634	0.4993728418197694	NS	NS
GNA14_ENSG00000156049.7	148.7300451873481	-0.8855855327421542	0.48375674038327526	-1.8306422604892583	0.06715395643019445	0.7851053778250697	NS	NS
PAQR9_ENSG00000188582.10	56.5323691193262	-0.8829142487845892	0.5153135380935285	-1.7133534897046345	0.08664752734093609	0.8078192521537051	NS	NS
YBX2_ENSG00000006047.13	129.61153951246723	-0.8826257858839709	0.7778505688411721	-1.1346983871193808	0.25650171334216376	0.9133828556565361	NS	NS
HORMAD2_ENSG00000176635.18	12.329136169826999	-0.8780832619519586	0.6204196504350895	-1.4153053684488783	0.15697898166436458	0.8667599336650839	NS	NS
MGAT4C_ENSG00000182050.13	253.56766047170908	-0.8764596928298811	0.8168471597796748	-1.072978809238053	0.2832806240100423	0.9266969475058451	NS	NS
CXCL6_ENSG00000124875.10	64.63259140742082	-0.8761172479978816	1.2538926481657178	-0.6987179080119239	0.4847283401559203	0.9608024231171975	NS	NS
EVI2A_ENSG00000126860.12	693.004029664288	-0.8755178227393572	0.38222320354080885	-2.2905930739651725	0.02198695989154944	0.6758436571592698	NS	NS
TRIM71_ENSG00000206557.6	183.29540298672	-0.8747725518517602	0.6329832191658842	-1.3819837957228862	0.1669766766417683	0.873649202814235	NS	NS
FRAS1_ENSG00000138759.20	2772.1112945902123	-0.871964914473359	0.925710851658536	-0.9419409018605714	0.3462228977081766	0.9464252236908505	NS	NS
PDX1_ENSG00000139515.6	22.26254943103012	-0.870005742904782	3.6992883459978843	-0.2351819219083063	0.8140675367562262	0.9905067875468404	NS	NS
VSX1_ENSG00000100987.15	44.286601663958436	-0.8693836300267503	0.70988108431577	-1.2246891053094044	0.22069238053823942	0.904450065976002	NS	NS
CD274_ENSG00000120217.14	131.89516954875714	-0.8690834907784574	0.5851901606819856	-1.4851300468989774	0.1375093780429031	0.8649935291124465	NS	NS
NRN1_ENSG00000124785.9	1263.8111443345592	-0.8675878811910929	0.45930278979995665	-1.8889236043372597	0.058902066090912454	0.7719034357342719	NS	NS
NOG_ENSG00000183691.6	49.642685739633826	-0.8675706490029482	0.40907460533357304	-2.120812775203932	0.033937561189297645	0.7072504096931256	NS	NS
DERL3_ENSG00000099958.15	237.42243213331648	-0.8674282896435929	0.4511927608419802	-1.922522622093641	0.05454002988225018	0.7624326138276736	NS	NS
TRIP13_ENSG00000071539.14	413.87165616552153	-0.8668310599340934	0.3459794817405684	-2.5054406566921323	0.012229891918018798	0.60407681652102	NS	NS
NPAS4_ENSG00000174576.10	39.71459549355963	-0.8644593364741209	0.6038035641107797	-1.4316896882634478	0.15223264881100504	0.8667599336650839	NS	NS
FGF9_ENSG00000102678.7	87.2361501798528	-0.8642678548565582	0.7781391500761862	-1.1106854792898408	0.2667037546409442	0.9204099904157789	NS	NS
HNRNPA1P48_ENSG00000224578.5	97.76034700814589	-0.8638994720998308	0.21717836610178115	-3.977833923361235	6.954591728913316e-5	0.09886219626947544	NS	NS
VPREB3_ENSG00000128218.8	14.162636752348156	-0.8635160974356052	0.5521852642476187	-1.563815902643094	0.11786080856407857	0.8544669225076124	NS	NS
LONRF3_ENSG00000175556.17	575.7615661050118	-0.8634033056414756	0.4199234665451161	-2.0560968234165418	0.039773184382741494	0.7213036775201793	NS	NS
SLC22A3_ENSG00000146477.6	108.61268965565827	-0.861657435048829	0.530737072640236	-1.6235109237091299	0.1044802301187842	0.8375996734621675	NS	NS
EGLN3_ENSG00000129521.15	1181.8810306631137	-0.8611622590738034	0.45792533074825964	-1.8805735373202572	0.06002995429607046	0.7741476311175033	NS	NS
NELL2_ENSG00000184613.11	2890.190920406667	-0.8589803386304351	0.34166332750151096	-2.514113366839572	0.011933206748925545	0.5992545128264785	NS	NS
RTKN2_ENSG00000182010.11	695.5228179785106	-0.8571148263971364	0.3027652326883976	-2.8309552546255166	0.004640921300532926	0.4914342979094479	NS	NS
LDAF1_ENSG00000011638.11	168.32693308951372	-0.856186529147398	0.36063828511149776	-2.374086625003479	0.01759242263970734	0.6468105218054744	NS	NS
NUTM2A_ENSG00000184923.12	199.99965549939972	-0.8561780613127677	0.5124042886810518	-1.6709033866921816	0.0947407624803199	0.8188988090768485	NS	NS
DRAXIN_ENSG00000162490.7	675.0891016510734	-0.8549511610263186	0.5321416309930201	-1.6066233333988722	0.10813702078693134	0.8409929111614605	NS	NS
TRH_ENSG00000170893.4	62.07305448064832	-0.8546197127373645	0.7426830212263585	-1.1507193355870315	0.24984771923703541	0.911973502529632	NS	NS
GRM5_ENSG00000168959.15	593.5538932405859	-0.8537513997550967	0.6794830067365215	-1.2564720401994542	0.20894487690292693	0.8923129507047128	NS	NS
SPRED3_ENSG00000188766.12	492.5271050986066	-0.8526850732286648	0.4123807739635888	-2.0677129659394664	0.038667021949385	0.7181718278708011	NS	NS
PKIB_ENSG00000135549.15	145.37278464407072	-0.8525379410958365	0.4132218257095042	-2.063148381942372	0.039098532606637856	0.7181718278708011	NS	NS
RPS2P46_ENSG00000189343.7	43.60929221223859	-0.8520561973883208	0.44743968935558626	-1.9042928413781828	0.056872056028994374	0.7705906930183247	NS	NS
NA_ENSG00000234685.1	12.093739941097649	-0.8515855310193137	0.7469146543176216	-1.1401376664611287	0.2542289516335406	0.911973502529632	NS	NS
NA_ENSG00000237285.1	45.36018448409023	-0.8515823606755596	0.6662166927184188	-1.2782363005657784	0.20116612029711953	0.886689026406832	NS	NS
EPHB1_ENSG00000154928.19	2178.2548604974318	-0.8515156196151111	0.5201272199044015	-1.6371295079915609	0.10160341216107897	0.8346781240764749	NS	NS
MUC19_ENSG00000205592.15	399.97707532630795	-0.846811318653179	0.7051132331966788	-1.2009579153891388	0.22976752662009775	0.9084054865035814	NS	NS
CR1_ENSG00000203710.12	2378.4488986703072	-0.8437131836834096	0.6198292154747218	-1.3612026710248193	0.17344965032300919	0.8777632615092849	NS	NS
TSFM_ENSG00000123297.20	6038.401985842386	-0.8432423739752316	0.7710480472132811	-1.0936314241672422	0.27411666138752533	0.921916509082325	NS	NS
MAP6D1_ENSG00000180834.8	401.36702636932876	-0.8429815510993691	0.5913552918427981	-1.425507749279534	0.15401048167226314	0.8667599336650839	NS	NS
EVA1A_ENSG00000115363.14	40.06184071938669	-0.8420049523992738	0.6141928792582145	-1.3709129181311854	0.1704021038506485	0.8777632615092849	NS	NS
NA_ENSG00000262880.1	36.21854027655777	-0.841927233887804	0.8798766786514932	-0.9568695867449847	0.33863308363583083	0.9418384660173086	NS	NS
GOLGA6C_ENSG00000167195.7	156.84032934658242	-0.8392059624103203	0.6123786336116164	-1.3704037279369918	0.17056090902729568	0.8777632615092849	NS	NS
PCSK1_ENSG00000175426.11	800.5163116523895	-0.8360235643698358	0.5705296196646579	-1.4653464702870787	0.14282641401427637	0.8667599336650839	NS	NS
PLP2_ENSG00000102007.11	1056.537038809794	-0.8355656090005188	0.3755505956780027	-2.2249082243952376	0.026087399798115703	0.6965303429866588	NS	NS
GSTT2_ENSG00000099984.11	116.97268835766532	-0.8322202116958372	1.0019360847301333	-0.8306120763381745	0.40619281035964516	0.9521009204054599	NS	NS
LIN7A_ENSG00000111052.8	281.66523872954997	-0.8312333380308361	0.3088356823788366	-2.691506796197192	0.0071130049052973866	0.5213025673361766	NS	NS
GPR158_ENSG00000151025.11	1905.6163163496617	-0.8311743874998316	0.5161201233072645	-1.6104281735300683	0.10730441414753103	0.8388263847065878	NS	NS
PLPPR3_ENSG00000129951.19	159.46158628567395	-0.8310605574908722	0.7695036576780079	-1.079995590922353	0.28014414357534145	0.925003368744714	NS	NS
RAB6C-AS1_ENSG00000225449.3	12.39068158220163	-0.8291554057481434	0.9778249145358096	-0.8479589683412371	0.3964608222599177	0.9520074252913027	NS	NS
SLC7A2_ENSG00000003989.18	536.6745734970718	-0.8285333553973707	0.546499966226453	-1.5160721072287342	0.12950112036990238	0.8623732613052875	NS	NS
MAPK4_ENSG00000141639.12	2118.3476067596066	-0.8277505335092653	0.5249999742973107	-1.5766677600645083	0.1148719924011487	0.850153952572378	NS	NS
SLC2A1_ENSG00000117394.24	5581.4893929451955	-0.8263998666018838	0.377901239195855	-2.186814386638159	0.028756076792783726	0.6977641531369349	NS	NS
NDNF_ENSG00000173376.14	422.42930294933814	-0.8263509820832325	0.6950461806119906	-1.1889152190659154	0.23447303065557948	0.9107271393776368	NS	NS
DUSP9_ENSG00000130829.18	32.7800723038167	-0.8251058158862653	0.5802772027919874	-1.4219166493467121	0.15505044924175032	0.8667599336650839	NS	NS
PRL_ENSG00000172179.12	53.4845333274931	-0.824543950959431	3.706793053778819	-0.22244132299721062	0.823970346387966	0.9907241039506823	NS	NS
NA_ENSG00000267500.1	59.722421161658474	-0.8238644709207925	0.7189485464270952	-1.1459296705099276	0.2518242533393505	0.911973502529632	NS	NS
EBF3_ENSG00000108001.16	45.5275687181158	-0.8219443003855342	0.584121995398569	-1.4071449232530437	0.15938441944959786	0.8667599336650839	NS	NS
SYT9_ENSG00000170743.17	148.51488704956427	-0.8212279667147452	0.6035166245834381	-1.3607379370561279	0.17359652118375038	0.8777632615092849	NS	NS
ADAMTS9_ENSG00000163638.13	15856.376678308528	-0.8179551146157649	0.4230995762127191	-1.9332449394951101	0.053206031102212246	0.7564984050119564	NS	NS
CALN1_ENSG00000183166.11	97.84329802049292	-0.8179079575653541	0.6077619906123145	-1.3457701702294997	0.17837664835506098	0.8777662887566648	NS	NS
GATA4_ENSG00000136574.19	21.958872676008014	-0.8173746444254515	1.0675024327691198	-0.7656887884603387	0.4438614996622923	0.9575623242029137	NS	NS
RPRM_ENSG00000177519.4	106.20794566991378	-0.8166839836372108	0.7449364573345074	-1.096313619230594	0.2729415513312448	0.9219155216401166	NS	NS
LINGO3_ENSG00000220008.3	127.1343870766512	-0.8164603488253541	0.6157810106778848	-1.3258940023605967	0.18487480990064709	0.8795781455142541	NS	NS
ZNF728_ENSG00000269067.2	413.7754673516675	-0.816172177603976	0.6296550969958692	-1.2962210287790785	0.19489934667379188	0.882383868920842	NS	NS
GLUD1_ENSG00000148672.10	7155.04649124781	-0.8157956721205549	0.2097068367062467	-3.890172036991363	1.0017317874228007e-4	0.12341335621048904	NS	NS
DSPP_ENSG00000152591.15	132.96008182893434	-0.8153563661290488	0.4628268893429941	-1.7616875443137885	0.07812210346801177	0.8011634140337721	NS	NS
GRIK1_ENSG00000171189.17	783.3119225145193	-0.8137897389840261	0.5771569456632675	-1.40999730679637	0.15854047814940486	0.8667599336650839	NS	NS
NPR3_ENSG00000113389.16	147.42533520002183	-0.81358290744502	0.8190841184812899	-0.993283704430175	0.3205717165579341	0.9366677342320171	NS	NS
NPNT_ENSG00000168743.13	2363.5294104929867	-0.8132445150127235	0.5867024477358176	-1.386127700934553	0.1657079131771055	0.8721834392511612	NS	NS
HRH4_ENSG00000134489.7	18.456225631932384	-0.8128841183123311	0.4544387901493082	-1.7887648148285358	0.07365269966210941	0.795200899711514	NS	NS
DKK1_ENSG00000107984.10	117.02786131648021	-0.812267509376686	0.6852586294512055	-1.1853444443701446	0.23588128772668426	0.9107271393776368	NS	NS
NA_ENSG00000248780.1	24.45909147817009	-0.8117665524455896	0.46690035528808455	-1.7386291170087405	0.08210002148494376	0.8077242835750924	NS	NS
NA_ENSG00000230673.3	26.41749091551163	-0.8116178723630375	0.9080979598248099	-0.8937558592463027	0.37145253105839227	0.9513835118242482	NS	NS
RBAK-RBAKDN_ENSG00000272968.5	40.20496397604161	-0.8087673519667229	0.33924208663385935	-2.3840419093979266	0.017123652153274074	0.6468105218054744	NS	NS
LMO1_ENSG00000166407.14	583.7925515346777	-0.8072405540707949	0.6155933211850716	-1.3113211698216372	0.1897492790749813	0.8798150153906934	NS	NS
RCOR2_ENSG00000167771.6	699.0908322245766	-0.805712033350181	0.4763783995430965	-1.691327806052824	0.09077421217636145	0.8131264696540943	NS	NS
MARCHF9_ENSG00000139266.6	2153.7076485490065	-0.8019468224477747	0.7731859912388482	-1.0371978172584893	0.2996436751248358	0.9304347785089055	NS	NS
PROK2_ENSG00000163421.9	14.562193527900495	-0.8003920790362515	0.697922577157968	-1.1468207294504682	0.25145571999860167	0.911973502529632	NS	NS
SLC1A6_ENSG00000105143.13	48.70164782390241	-0.800054424862352	0.7628196442790425	-1.0488120368458798	0.2942646364345178	0.9298923531651657	NS	NS
NA_ENSG00000228113.7	23.593738946331563	-0.7986324939203858	0.3347739826996333	-2.3855870981376013	0.017051884034555785	0.6468105218054744	NS	NS
BNIP3_ENSG00000176171.11	2543.9627408718284	-0.7985006212791437	0.386306200291871	-2.067014768791808	0.03873276234217997	0.7181718278708011	NS	NS
HGF_ENSG00000019991.18	533.8394165159333	-0.7972552048400707	0.4857266754812279	-1.6413659061450552	0.10072148269575512	0.8332389684655971	NS	NS
AKR1C3_ENSG00000196139.14	488.16664124257966	-0.7965878128688443	0.5561415570800017	-1.4323472193865456	0.1520444757006948	0.8667599336650839	NS	NS
UROC1_ENSG00000159650.9	19.693318435866477	-0.7959290753087042	0.6771983403745188	-1.1753263820294102	0.23986416362359694	0.9112002794816861	NS	NS
NA_ENSG00000259001.3	15.929050287342418	-0.7956747819726032	0.41561117186763696	-1.9144691861796443	0.05556023269785207	0.7668059001167336	NS	NS
NME1-NME2_ENSG00000011052.21	439.0255863232912	-0.7948063324489272	0.34627361766146997	-2.295312989238353	0.021715193749479108	0.6758436571592698	NS	NS
GBE1_ENSG00000114480.13	3296.057949044716	-0.79462177428156	0.3529545322885395	-2.2513431662975742	0.02436381078277485	0.6881153973452176	NS	NS
SPX_ENSG00000134548.11	64.19433231706375	-0.7939880288636201	0.8769324840910349	-0.9054152323785918	0.3652454490037433	0.9513835118242482	NS	NS
YEATS2_ENSG00000163872.16	16746.079775196955	-0.7935485865293581	0.4141972269692779	-1.9158713165122607	0.055381477306009716	0.7661428039672216	NS	NS
LINC00461_ENSG00000245526.11	16.54235893672389	-0.7933137642514669	0.41936512472880916	-1.8917018070219338	0.058530722448563194	0.7719034357342719	NS	NS
ROR2_ENSG00000169071.15	162.5773671454889	-0.7930338982240026	0.5503746954104176	-1.4408981823421816	0.14961344967928747	0.8667599336650839	NS	NS
LOC100379224_ENSG00000186019.11	960.4593292129061	-0.7928601081111617	0.3355164029479927	-2.363103863610687	0.018122589760103554	0.6468105218054744	NS	NS
GNAS-AS1_ENSG00000235590.7	87.4915417455969	-0.7924116275405779	0.44821170294283397	-1.7679405119005651	0.0770708492125101	0.7997705561374069	NS	NS
CWH43_ENSG00000109182.12	16.91118106868892	-0.7909222102461247	1.2309764515548811	-0.6425161173855832	0.5205381278432198	0.9617000302721613	NS	NS
PCDHA10_ENSG00000250120.8	2173.5947168926973	-0.7899866222681428	0.5115428968472959	-1.5443213602161832	0.1225105004222456	0.8611024065016453	NS	NS
CGAS_ENSG00000164430.17	256.15979960721734	-0.7894248605618633	0.30733727240987085	-2.568594607389732	0.010211183487782627	0.5815065558522452	NS	NS
NA_ENSG00000256407.2	25.15618496971936	-0.7879039051072755	0.4419080399447131	-1.7829589731063724	0.07459298205975533	0.797742100042487	NS	NS
GAGE2C_ENSG00000236362.8	14.358546920062695	-0.787623278653037	1.5681681905074238	-0.5022568901861094	0.6154868295327944	0.9741638455903028	NS	NS
NUTM2A-AS1_ENSG00000223482.8	97.55390824792515	-0.7875335093847211	0.32311293978719086	-2.437332005036405	0.014796087521270661	0.632140299315552	NS	NS
C11orf87_ENSG00000185742.7	63.94263855677947	-0.7861569258819654	0.6992396804668026	-1.1243025071991595	0.2608847151119975	0.9153534196265118	NS	NS
TREM1_ENSG00000124731.13	1116.0196352558573	-0.7849547073516585	0.6292637841655913	-1.2474175808361745	0.21224442350204817	0.8950538073661836	NS	NS
HCAR3_ENSG00000255398.3	90.36014304500269	-0.7832715285471045	0.744977952698758	-1.0514022941345098	0.2930738626241806	0.9289380056726866	NS	NS
MT1A_ENSG00000205362.11	36.47092548238356	-0.7831010386593321	0.5946669094743957	-1.3168734062426417	0.18788106199088325	0.8798150153906934	NS	NS
PMFBP1_ENSG00000118557.16	468.917589398894	-0.7821573331384378	0.45153261209664014	-1.7322277775387684	0.08323301515478154	0.8078192521537051	NS	NS
RGPD1_ENSG00000187627.17	1186.8279854810457	-0.7818376584657516	0.6239526041231098	-1.2530401400672575	0.21019109892029428	0.8923129507047128	NS	NS
PFKP_ENSG00000067057.18	5313.89667204114	-0.7817296224967298	0.34848480898138523	-2.243224388407952	0.024882348360417243	0.6917378136390564	NS	NS
DAAM2-AS1_ENSG00000235033.7	36.23182066849662	-0.7815293062260508	0.44936441733486154	-1.73918823137183	0.08200165884835436	0.8077242835750924	NS	NS
PIMREG_ENSG00000129195.16	363.1104967595204	-0.7795804623804264	0.3854566123714077	-2.022485637447723	0.04312620589691931	0.7316512289193158	NS	NS
SULT2B1_ENSG00000088002.12	13.07908478689454	-0.7794022436214351	0.4984192179693731	-1.5637483779153312	0.11787667165721202	0.8544669225076124	NS	NS
CPNE4_ENSG00000196353.12	1491.3855249538306	-0.7790780714646283	0.7218170927013617	-1.079328931584275	0.2804411199322206	0.9250598021866221	NS	NS
GLIS1_ENSG00000174332.5	91.37794315747078	-0.7788437357791457	0.6428651073095827	-1.2115196904038534	0.22569629285433374	0.9065279034945751	NS	NS
ABI3BP_ENSG00000154175.18	3440.314778832993	-0.7782263699599027	0.6357713788506514	-1.2240663795951017	0.22092718765166833	0.9044604403639412	NS	NS
DVL3_ENSG00000161202.20	15330.786438562835	-0.7770524755265906	0.4418615971121626	-1.7585879393120076	0.07864752298093912	0.8034307488600082	NS	NS
ZNF284_ENSG00000186026.7	149.55348238284944	-0.7770079371637967	0.2081088472674507	-3.733661242019309	1.8871628241720473e-4	0.15162943039434537	NS	NS
NA_ENSG00000213036.3	30.002507850245202	-0.7761739534966187	0.3667205978066254	-2.1165267458085384	0.034300032951957674	0.7072504096931256	NS	NS
NA_ENSG00000180385.8	39.059801626530785	-0.7757290442331637	0.33738873251832135	-2.299214435654098	0.021492765690896715	0.6758436571592698	NS	NS
TEX11_ENSG00000120498.14	21.248655285415786	-0.7755771239692246	0.859287495915423	-0.9025816477673525	0.36674797028855693	0.9513835118242482	NS	NS
CAPN6_ENSG00000077274.9	71.24999059404959	-0.7738577692009229	0.9908483613624522	-0.781005246995454	0.4347994086897826	0.9570408669022554	NS	NS
LHX1_ENSG00000273706.5	37.250201413444685	-0.7734566145877152	0.8311640068290028	-0.9305703907205406	0.3520758366993523	0.9467929950820766	NS	NS
RADX_ENSG00000147231.14	538.4253823660658	-0.7729248579229112	0.6214482052757038	-1.2437478318567277	0.21359238584874835	0.8950538073661836	NS	NS
PKD1L3_ENSG00000277481.2	90.51667760503732	-0.7694727206479197	0.41585797453236617	-1.8503257548762764	0.06426661276818825	0.7792878184823865	NS	NS
APOC2_ENSG00000234906.11	1019.198764639841	-0.7693641192184618	0.46053070091595794	-1.670603322836587	0.09480005573626729	0.8188988090768485	NS	NS
PTH2R_ENSG00000144407.10	28.986605465735522	-0.7690927290177249	0.5562115906675492	-1.3827340924245786	0.16674641430026485	0.8732359086057312	NS	NS
PADI2_ENSG00000117115.13	2653.338815732826	-0.7661918150325099	0.45430673833586505	-1.6865077058708975	0.09169805212315467	0.8131264696540943	NS	NS
SPOCD1_ENSG00000134668.12	3186.368345640756	-0.7641177059810549	0.5678944997274831	-1.3455275695533835	0.17845492427284665	0.8777662887566648	NS	NS
ZDHHC9_ENSG00000188706.13	3482.1165017953176	-0.7639628548038241	0.253487578709205	-3.0138078508384205	0.0025799114732659675	0.4221685966126747	NS	NS
SPOCK3_ENSG00000196104.11	251.83778931749086	-0.7622724424454425	0.7783162083961173	-0.979386570936591	0.32738900989967074	0.937783760053694	NS	NS
CYP2E1_ENSG00000130649.10	368.34484296866793	-0.7613839348932735	0.4949941355223317	-1.5381675867530022	0.12400764401172626	0.8613881824050736	NS	NS
PIP4K2C_ENSG00000166908.18	1563.8624617361663	-0.760064583164675	0.5319026868221729	-1.4289542090972398	0.15301739507298223	0.8667599336650839	NS	NS
WNT7B_ENSG00000188064.10	85.28554458629348	-0.7599002790458098	0.6882771864415148	-1.1040614072574393	0.2695665008614865	0.9206410896174959	NS	NS
HACD1_ENSG00000165996.14	106.03304534464169	-0.7561526411192576	0.4591272320614129	-1.6469348544721358	0.09957143681527318	0.8312440027244568	NS	NS
WNK4_ENSG00000126562.17	279.5961495022126	-0.7544790968719903	0.48930264077769864	-1.541947731311688	0.1230862956584789	0.8611024065016453	NS	NS
GRB14_ENSG00000115290.10	293.58993660114675	-0.7535248076200943	0.5698403203433585	-1.3223437877580448	0.18605369796033625	0.8798150153906934	NS	NS
NR0B1_ENSG00000169297.8	68.55609321088613	-0.7529631028893934	2.001751919786815	-0.37615205732865403	0.7068038551225027	0.9812000633010703	NS	NS
SLPI_ENSG00000124107.5	256.5043719447567	-0.7521710176114346	0.5888903221530772	-1.2772684306669821	0.2015074950289729	0.8867402347787694	NS	NS
TTK_ENSG00000112742.10	947.790887913745	-0.7497224113671288	0.4243177539730495	-1.7668890927782093	0.07724680403631316	0.8001011906776979	NS	NS
ADRA2C_ENSG00000184160.8	35.37473864951197	-0.7491145356267633	0.68735270051074715	-1.0898546482324478	0.27577717681265956	0.9233385245180682	NS	NS
PBK_ENSG00000168078.10	296.33224208104247	-0.748819768034481	0.38354289293649835	-1.9523755538822096	0.05089363322746531	0.7482214336066499	NS	NS
NXPH4_ENSG00000182379.10	362.74833025377393	-0.7487884342468681	0.5107419389764954	-1.4660797892325181	0.14262655105774416	0.8667599336650839	NS	NS
NA_ENSG00000274944.4	12.793288555077423	-0.748316162442876	1.3163269342675825	-0.5684880731087119	0.5697036020367797	0.9709699899569415	NS	NS
NA_ENSG00000216285.5	13.952197907980164	-0.746766679396413	1.3076954370008382	-0.5710555059434181	0.56796201808114	0.9705879502625733	NS	NS
ADCY10_ENSG00000143199.18	59.4241652455318	-0.7462383210970742	0.2829174767424895	-2.6376536709193745	0.008348179180364271	0.5494788809941307	NS	NS
NA_ENSG00000226849.1	22.57945750758609	-0.7456493039304664	0.4836189493079187	-1.541811595673671	0.12311938343507851	0.8611024065016453	NS	NS
TMEM45A_ENSG00000181458.10	599.7669062595387	-0.7449530057976144	0.4727402271824732	-1.5758189444497381	0.11506753517011177	0.8502829055897632	NS	NS
OS9_ENSG00000135506.16	16065.17877053938	-0.7446547404751355	0.4490458053188892	-1.6583046354175828	0.09725599387832663	0.8231141607976389	NS	NS
SORCS3_ENSG00000156395.14	1740.1232125966987	-0.7446006605225661	0.6743937134246697	-1.1041037982714508	0.269548113825385	0.9206410896174959	NS	NS
CNTNAP4_ENSG00000152910.19	957.590526157354	-0.7440925371491386	0.686342179986216	-1.0841422235831146	0.278301744057944	0.925003368744714	NS	NS
CTBP2P7_ENSG00000267091.1	13.089425978397498	-0.7436770722523327	0.574828166940058	-1.2937380508180316	0.19575591725981692	0.8824076948134227	NS	NS
NA_ENSG00000282278.1	2956.15009589943	-0.7434812550207041	0.5517139713370214	-1.3475846066014145	0.1777920243440978	0.8777632615092849	NS	NS
B4GALNT1_ENSG00000135454.14	2957.328536789853	-0.7430365420163916	0.471137852574233	-1.5771106863024085	0.11477005875244364	0.8499492683163362	NS	NS
ESRRB_ENSG00000119715.15	37.157965205582975	-0.7425622206512305	0.41662593722997615	-1.7823235528452914	0.07469648399972686	0.7983753755436394	NS	NS
RAB3B_ENSG00000169213.7	74.2770292894575	-0.7423674704089559	0.6030209258365975	-1.2310807778005992	0.2182926540525092	0.9010605867523722	NS	NS
NA_ENSG00000285628.1	540.8537959748426	-0.7414786482235609	0.386095085855739	-1.920456062216259	0.05480031798087508	0.7624326138276736	NS	NS
NFIL3_ENSG00000165030.4	1950.4626481852715	-0.7397872133870057	0.32522810888074655	-2.27467181706077	0.02292562435677444	0.683379528878914	NS	NS
DYNLT3_ENSG00000165169.11	449.71125947848276	-0.7393357487260964	0.25502273251062707	-2.899097431227185	0.003742385813776143	0.4914342979094479	NS	NS
ADGRE5_ENSG00000123146.20	2236.6829152834352	-0.7391190867424322	0.38002227454019827	-1.9449362215325858	0.05178265488710503	0.7523555014883002	NS	NS
GRIA4_ENSG00000152578.13	3186.2584750800193	-0.7373167546892877	0.6385127628698106	-1.1547408251878948	0.2481965759796131	0.911973502529632	NS	NS
TAC3_ENSG00000166863.13	62.29316238989596	-0.7358390143147925	1.1005301335826383	-0.6686223228793932	0.5037364290877253	0.9608024231171975	NS	NS
CNTNAP2_ENSG00000174469.23	999.7777281370685	-0.7350515346318632	0.6060318003769795	-1.2128926801772244	0.22517085457938524	0.9065279034945751	NS	NS
NA_ENSG00000260978.1	19.843420539476856	-0.7344078219033214	0.8890344653419899	-0.8260735106830899	0.4087623930626167	0.9521009204054599	NS	NS
ADAMTS18_ENSG00000140873.16	736.4292571034905	-0.7343527833236605	0.5901717794367916	-1.2443034535207067	0.21338790049425913	0.8950538073661836	NS	NS
EGR2_ENSG00000122877.17	1552.1911315663187	-0.7338531580878002	0.45725153470524277	-1.60492224167353	0.1085109181129593	0.8429095278383724	NS	NS
PARL_ENSG00000175193.14	1640.2084058820544	-0.7338400242314344	0.4188084053118729	-1.7522093991522631	0.0797378080441991	0.8048131882394243	NS	NS
RPS3AP37_ENSG00000227583.1	12.981850287815853	-0.7335202977437779	0.4637874072547943	-1.5815873528898954	0.11374380305190722	0.8482344914467007	NS	NS
FEM1C_ENSG00000145780.8	7138.641925241196	-0.7334892570819878	0.28176272160505517	-2.6032161135571172	0.009235371722221343	0.5599490541021235	NS	NS
U2AF1L5_ENSG00000275895.7	2142.5430139710375	-0.7330300679360809	0.3914070640243441	-1.8728074562560504	0.06109497798736889	0.7749709870581115	NS	NS
NA_ENSG00000267419.2	58.94011325162194	-0.7329596189935459	0.41803191407037266	-1.7533580435443918	0.0795405680738653	0.8048131882394243	NS	NS
NLRP11_ENSG00000179873.14	25.63172543514062	-0.731580911406148	1.0353665882548488	-0.7065911916659938	0.47982056436331194	0.9608024231171975	NS	NS
LILRA6_ENSG00000244482.10	381.72462503729355	-0.727584054899673	0.554881300913001	-1.3112426994791626	0.18977578051950944	0.8798150153906934	NS	NS
EFNA5_ENSG00000184349.14	220.0470350618135	-0.7263189697304077	0.6275412040252342	-1.157404430293316	0.2471071648583642	0.911973502529632	NS	NS
H3C3_ENSG00000287080.2	2028.5850181346764	-0.7255491451431306	0.4651728710388899	-1.5597408841206315	0.11882112642919222	0.855643713175837	NS	NS
GNG4_ENSG00000168243.11	263.45176731389574	-0.7250077366231585	0.563197076268766	-1.2873073514983484	0.19798718220378103	0.8848375156289899	NS	NS
FNDC11_ENSG00000125531.7	16.510918493448912	-0.7238400625200921	0.8471117319787028	-0.8544800351534857	0.39283906686752496	0.9513835118242482	NS	NS
RNF122_ENSG00000133874.2	205.38775783609577	-0.7237535698266331	0.3156835464741528	-2.292655343967671	0.021867855393666705	0.6758436571592698	NS	NS
B3GNT5_ENSG00000176597.12	3137.2493697798946	-0.7229715755055279	0.40674838135505964	-1.7774418009900574	0.07549557837016033	0.7990238327565499	NS	NS
IL1RN_ENSG00000136689.19	77.34532473506415	-0.7225221914372654	0.5729502234269002	-1.2610557809293679	0.20728875066151986	0.8923129507047128	NS	NS
NA_ENSG00000103832.10	51.55138848141091	-0.7215931868779788	0.554598695102698	-1.3011086994071588	0.19322125044800814	0.8811290641933897	NS	NS
CBLN4_ENSG00000054803.4	86.09223563059355	-0.7213276483669456	0.6388041161797757	-1.129184408955727	0.2588200493534725	0.9143870161348029	NS	NS
SYTL5_ENSG00000147041.12	120.20501450506308	-0.7212352776726582	0.39987221060953054	-1.8036644171228344	0.07128393095207407	0.7911874138104077	NS	NS
SLC6A15_ENSG00000072041.18	118.06446747539222	-0.7201835959141075	0.6353075560382897	-1.1335983478696456	0.25696306637220406	0.9133828556565361	NS	NS
CDC42EP3_ENSG00000163171.8	738.658086158239	-0.7195318823919025	0.4117331723067916	-1.7475684030038834	0.08053879064442551	0.8077242835750924	NS	NS
CRYBB1_ENSG00000100122.7	37.794740930160565	-0.7193060209028879	0.5480640816220362	-1.3124487537553062	0.18936876615958248	0.8798150153906934	NS	NS
NA_ENSG00000277947.1	55.96515481149699	-0.7189072681260064	1.6417843815739077	-0.43788165863584416	0.6614720720113985	0.9766626055284315	NS	NS
FOXD3_ENSG00000187140.6	99.88267744312047	-0.7183550916403681	0.5408239535661518	-1.3282604938327707	0.18409206600660014	0.8794946235523683	NS	NS
AKAP12_ENSG00000131016.17	29366.559528701186	-0.7181816686192783	0.47736341141133093	-1.5044757336888581	0.1324589169439528	0.8623732613052875	NS	NS
H2BC3_ENSG00000276410.4	2471.620006331386	-0.7167742693740731	0.4845587232733069	-1.4792309681932794	0.1390785954706397	0.8667599336650839	NS	NS
APOB_ENSG00000084674.15	112.81159808697494	-0.716238268716316	0.6419291094940238	-1.1157591362087684	0.26452524978819947	0.9195260438139862	NS	NS
BVES_ENSG00000112276.14	348.91529581229867	-0.7152935711294891	0.3946024649494433	-1.8126941280539972	0.06987901065724302	0.7861049066673713	NS	NS
H2AC8_ENSG00000277075.2	3226.331932600249	-0.7148179221095562	0.46308322388312545	-1.5436057391920646	0.12268387382854679	0.8611024065016453	NS	NS
EMBP1_ENSG00000231752.6	23.949388673809594	-0.7110729755652145	0.7014517010295942	-1.0137162323813573	0.310718176235155	0.9332168724997048	NS	NS
KIF11_ENSG00000138160.7	980.087036505566	-0.7091859862756938	0.33759288409289606	-2.1007136693098833	0.0356661086662658	0.7102905445546953	NS	NS
EIF2B5_ENSG00000145191.15	6138.853704958112	-0.7090871281758595	0.43966742459809205	-1.6127806803609543	0.10679216487020772	0.8384893647935092	NS	NS
OR1F1_ENSG00000168124.2	12.05362040272513	-0.708619943983073	0.7864693181607109	-0.9010140988593153	0.3675808234912667	0.9513835118242482	NS	NS
FABP7_ENSG00000164434.12	5301.8710529347845	-0.7073832952601287	0.5029546021294379	-1.4064555573508402	0.15958889274894933	0.8667599336650839	NS	NS
NA_ENSG00000264204.2	1621.4206785191557	-0.7054887483718507	0.5826536471962842	-1.2108201017304983	0.22596435931870476	0.9065279034945751	NS	NS
H1-1_ENSG00000124610.5	193.71531227405316	-0.7051263049541067	0.666733177468575	-1.0575839462966297	0.2902451646352434	0.9288289123846453	NS	NS
USH1C_ENSG00000006611.17	238.82861119106403	-0.7046537486850295	0.7741374223914289	-0.9102437478196652	0.36269397726965186	0.9513835118242482	NS	NS
GCNT4_ENSG00000176928.7	81.0542336893522	-0.7035617553277326	0.2636189604017531	-2.6688586976274786	0.007610946203086157	0.5347919613423276	NS	NS
HHIP_ENSG00000164161.10	1025.7034520587288	-0.7018078882504145	3.3744565752994546	-0.2079765652898156	0.8352472654556875	0.9910698076751241	NS	NS
SIGLEC10_ENSG00000142512.15	2680.3029940646343	-0.7012921891022313	0.5132115251831952	-1.3664778647593683	0.17178902387078632	0.8777632615092849	NS	NS
KCNH8_ENSG00000183960.9	682.0962666195874	-0.7002462296929423	0.5493679626268189	-1.2746397266136427	0.20243678950575697	0.8867402347787694	NS	NS
B3GALT1_ENSG00000172318.5	476.49324580080395	-0.698712653875015	0.36380803863027245	-1.920553093069767	0.05478807358029038	0.7624326138276736	NS	NS
TMEM30A-DT_ENSG00000225793.3	172.9908712833576	-0.6981411958661611	0.6254961143933668	-1.1161399404427133	0.2643622380218816	0.9195260438139862	NS	NS
NETO2_ENSG00000171208.10	2283.1949022647204	-0.6961462444479385	0.4852766387798013	-1.4345348381046241	0.15141969472207517	0.8667599336650839	NS	NS
STMN2_ENSG00000104435.14	886.7908962621998	-0.694563341935521	0.7561791445489537	-0.9185169241209564	0.3583483027333735	0.9493341048784604	NS	NS
NAMPT_ENSG00000105835.13	23298.50935667994	-0.6945445834725211	0.4556825966659419	-1.524185010694379	0.12746250132701342	0.8616282324379388	NS	NS
MTMR8_ENSG00000102043.16	81.31213350877026	-0.6944937696482311	0.5017207658137713	-1.3842236896888043	0.16628997173313345	0.8727124073346685	NS	NS
DNAH11_ENSG00000105877.18	5561.422749171775	-0.6941673004894339	0.7189112030257239	-0.9655814203031627	0.33425367608394985	0.9404125774371845	NS	NS
ACTL6B_ENSG00000077080.10	455.8399194201006	-0.6932385301594286	0.804431318401599	-0.8617746652839053	0.3888115288835717	0.9513835118242482	NS	NS
CDK1_ENSG00000170312.16	476.5453381189374	-0.6923070823758298	0.3042186859166443	-2.2756888857429405	0.022864637038859673	0.683379528878914	NS	NS
ANO4_ENSG00000151572.18	303.940842939255	-0.690739136028721	0.5507097814805108	-1.2542706871335383	0.20974363457723852	0.8923129507047128	NS	NS
KIF2C_ENSG00000142945.13	898.6143316527282	-0.6904782561023346	0.3969283935278126	-1.7395537012747189	0.08193741493984134	0.8077242835750924	NS	NS
MND1_ENSG00000121211.8	133.76756441757567	-0.6896290649433667	0.40149806552293826	-1.7176398198709804	0.08586233245040083	0.8078192521537051	NS	NS
FAM162A_ENSG00000114023.15	1122.3749820821474	-0.6895867504967569	0.34058331668935304	-2.0247226352714476	0.04289585300840782	0.7316512289193158	NS	NS
C8orf88_ENSG00000253250.3	177.83315698469804	-0.6895259403949896	0.34286729461574555	-2.0110577801471194	0.044319353993077806	0.7337327037705831	NS	NS
LRRTM3_ENSG00000198739.11	1640.0304874404894	-0.6879281286399813	0.5184072608723865	-1.3270032666639768	0.1845076020709918	0.8794946235523683	NS	NS
TPTEP2-CSNK1E_ENSG00000283900.1	193.9687836892716	-0.6879248663784139	0.35160306385490026	-1.9565383157818759	0.050401773396503716	0.7476685594835943	NS	NS
MKI67_ENSG00000148773.14	13242.25219988719	-0.6866110572372485	0.35373104583328513	-1.941053988121956	0.052251729239505	0.754712859967395	NS	NS
NA_ENSG00000286001.1	28.87779476978166	-0.6857273353572452	0.3992143733517076	-1.7176919999148423	0.08585280934799318	0.8078192521537051	NS	NS
USP44_ENSG00000136014.12	57.77094378614561	-0.6857165945770234	0.6801608796375184	-1.0081682365243732	0.3133737037720046	0.9332168724997048	NS	NS
GABRA2_ENSG00000151834.16	238.1906311905855	-0.6853034614352077	0.8685322301776802	-0.7890363047264366	0.43009078785614674	0.956128183053967	NS	NS
NA_ENSG00000233885.7	75.9285139878049	-0.6850132565859266	0.6339813395736769	-1.080494351847274	0.2799221006051524	0.925003368744714	NS	NS
NA_ENSG00000232748.3	26.5102531490771	-0.6849979954039149	0.3653747621816724	-1.8747819124499867	0.060822732526157476	0.7749709870581115	NS	NS
DMRT2_ENSG00000173253.16	285.02360253247605	-0.6844520919753828	2.9002530005421807	-0.23599737396959147	0.8134347079001963	0.9905067875468404	NS	NS
MYC_ENSG00000136997.21	3181.291521420504	-0.6839185809950169	0.30661200591727683	-2.23056686560257	0.025709833671673198	0.6965303429866588	NS	NS
NPAS2_ENSG00000170485.17	2156.951589970596	-0.683341875533963	0.421257416732147	-1.6221479988053484	0.1047716628983998	0.8375996734621675	NS	NS
PCDHB6_ENSG00000113211.6	2859.526111477213	-0.6826633275548336	0.43767292539318275	-1.5597568137018394	0.11881736056169528	0.855643713175837	NS	NS
RHOXF1_ENSG00000101883.5	18.230238690436803	-0.6818809823421226	0.5413571090117765	-1.2595770351789897	0.20782198421682535	0.8923129507047128	NS	NS
HCAR2_ENSG00000182782.8	158.3622042120752	-0.6809728813123134	0.677617735075374	-1.0049513849228964	0.3149202596501047	0.934145489299187	NS	NS
HABP2_ENSG00000148702.15	27.06773357906449	-0.6806212492567125	0.5932097188207642	-1.147353503596861	0.2512355495927335	0.911973502529632	NS	NS
ACP5_ENSG00000102575.13	144.98556779239965	-0.6801599949690456	0.4535298990256999	-1.4997026578186048	0.1336914418044204	0.8623732613052875	NS	NS
APOC1_ENSG00000130208.10	1835.6153562243917	-0.6789958474510496	0.4121026493447974	-1.647637666320724	0.09942704625011775	0.8310320283591931	NS	NS
NA_ENSG00000260075.1	658.041458096495	-0.6780828634843806	0.598151436163344	-1.133630753833397	0.2569494671833936	0.9133828556565361	NS	NS
NA_ENSG00000254027.1	145.7471650634935	-0.6779851449057998	0.661867482770996	-1.0243517963253383	0.30566914120605193	0.9318972251632199	NS	NS
EFNA3_ENSG00000143590.14	40.13135331075756	-0.6777633576303126	0.47830578200480917	-1.4170084977636712	0.1564804429986115	0.8667599336650839	NS	NS
CXCR1_ENSG00000163464.8	58.84747637226928	-0.6773922303057023	0.7782512596235955	-0.8704029989406324	0.3840802083845856	0.9513835118242482	NS	NS
FKBP9P1_ENSG00000176826.15	52.876835714091655	-0.6758588919640512	0.6771801550877545	-0.9980488750094396	0.3182556592731398	0.9350022750153522	NS	NS
PRSS55_ENSG00000184647.11	56.28091203313657	-0.6756037546319326	0.4334627743623438	-1.5586200121239853	0.1190863436303167	0.855643713175837	NS	NS
ODAPH_ENSG00000174792.11	13.882898647147607	-0.674800365313053	0.5064641369654495	-1.332375416265826	0.18273685625061967	0.8784891338006803	NS	NS
NA_ENSG00000232186.1	12.625983734360691	-0.6736275833687869	0.5153536912501537	-1.307117024299738	0.19117297025098645	0.8798150153906934	NS	NS
NAMPTP1_ENSG00000229644.6	1279.5596302625538	-0.6734146844280048	0.4485474070990037	-1.5013233245139865	0.13327195500838912	0.8623732613052875	NS	NS
FPR1_ENSG00000171051.9	1435.9748602392451	-0.6725944759901027	0.47713726074114005	-1.4096456750104944	0.15864433306674125	0.8667599336650839	NS	NS
POTEG_ENSG00000187537.13	63.14553777694377	-0.672516172858533	3.6667129436143067	-0.1834111868587206	0.8544753989106313	0.9913367982918136	NS	NS
CEP55_ENSG00000138180.16	241.05562094673004	-0.6722737580664787	0.3515065425416025	-1.9125497727738932	0.05580571495992974	0.7675474474994003	NS	NS
NA_ENSG00000262528.2	36.63181280960018	-0.6722067828978973	0.5662939830540168	-1.1870279448718384	0.2352165979783878	0.9107271393776368	NS	NS
NA_ENSG00000285257.1	87.1642304628634	-0.6720406163687069	0.27237192943341254	-2.4673637175706187	0.013611202258288694	0.614069390139717	NS	NS
H2AC4_ENSG00000278463.2	1267.7847601811154	-0.6707063071378973	0.39711690533295607	-1.688939196823048	0.09123108269680798	0.8131264696540943	NS	NS
JMJD1C-AS1_ENSG00000272767.1	14.1580480322876	-0.6703494200158695	0.4771565023634324	-1.4048837576256883	0.1600558472003291	0.8676539219412357	NS	NS
CCT8P1_ENSG00000226015.2	23.45180469313974	-0.6701532992569197	0.4319314658254615	-1.5515269256343571	0.12077545985717851	0.8571161667283637	NS	NS
PRSS35_ENSG00000146250.7	307.80219187526353	-0.6697041550770643	0.6526738965809076	-1.0260930590075248	0.30484772169950963	0.9318972251632199	NS	NS
ARHGAP9_ENSG00000123329.20	1051.5394109536387	-0.668770296180862	0.4778576399485108	-1.3995178485645265	0.16165774982788647	0.8691063835238859	NS	NS
NA_ENSG00000249898.8	42.02225769986525	-0.668666322962727	0.40225714912613253	-1.6622857403910518	0.09645549555079767	0.8210490823485679	NS	NS
B3GALT2_ENSG00000162630.6	435.14335908090425	-0.6684067219880131	0.5876478282589694	-1.1374273669457928	0.2553596721775513	0.9128514613009043	NS	NS
CA14_ENSG00000118298.12	329.52372649070134	-0.6664538133315904	0.590891008382794	-1.1278794293309755	0.2593708424465216	0.9143870161348029	NS	NS
PDE4C_ENSG00000105650.22	215.63280513410533	-0.6654841231768523	0.573180290064373	-1.1610380445952055	0.24562642817022717	0.911973502529632	NS	NS
ACBD7_ENSG00000176244.7	410.9566063390098	-0.6654244342962529	0.4884607181147264	-1.3622885313368482	0.17310684558289788	0.8777632615092849	NS	NS
BCL2A1_ENSG00000140379.9	452.24867351197923	-0.6642606552503362	0.47075356332589885	-1.4110581565379972	0.15822746663976883	0.8667599336650839	NS	NS
CRABP1_ENSG00000166426.8	49.98191028622406	-0.6636367438832054	1.0697280566319822	-0.6203789269327502	0.5350083429094812	0.9662222412129093	NS	NS
PPP2R3A_ENSG00000073711.11	1798.6151707393567	-0.6618902949019351	0.30177197597806843	-2.1933457961319727	0.028282474445400278	0.6977641531369349	NS	NS
LIMS4_ENSG00000256671.6	21.915498005321368	-0.6617232117177564	3.6672811512056014	-0.1804397275349936	0.8568073680680041	0.9913367982918136	NS	NS
F5_ENSG00000198734.12	936.2751328290036	-0.661699063390051	0.7255495005606664	-0.9119971316618989	0.3617702275010662	0.950988078435193	NS	NS
ELAVL3_ENSG00000196361.10	2455.172048097977	-0.6610684352139086	0.4584513519124891	-1.4419598338104493	0.14931370505224895	0.8667599336650839	NS	NS
MAP3K15_ENSG00000180815.15	69.02780363443148	-0.6608722601202408	0.5949359557233697	-1.1108292476905361	0.26664185456765993	0.9204099904157789	NS	NS
PCDH8_ENSG00000136099.13	393.4955655311782	-0.6606702458430674	0.5416810480140215	-1.2196665330369207	0.2225913133736484	0.9056466371614736	NS	NS
LINC01529_ENSG00000225872.4	59.27329440419981	-0.660551283388781	0.6770318691300115	-0.9756575923635499	0.32923417409204747	0.9381785513939219	NS	NS
SGO1_ENSG00000129810.15	453.78386253394876	-0.6598812824589828	0.39205194140926825	-1.6831475954103845	0.0923465226364918	0.814133521385276	NS	NS
H2BC6_ENSG00000274290.3	3790.4526727905595	-0.6597981737307658	0.37562908841200415	-1.7565151211268129	0.079000491804005	0.8043150366187783	NS	NS
SLC22A15_ENSG00000163393.13	387.23753156328723	-0.6597464312830991	0.45950448430613555	-1.4357780039499166	0.15106552074778767	0.8667599336650839	NS	NS
TAT_ENSG00000198650.11	61.477515774254776	-0.6585860277261381	0.8181830336940467	-0.8049372824961454	0.4208558726509568	0.953872839888002	NS	NS
H2BC8_ENSG00000273802.2	2704.9239943795146	-0.6580756300754893	0.4902345228440431	-1.3423690079142814	0.17947637840064612	0.8777662887566648	NS	NS
NA_ENSG00000268903.1	96.98020190821111	-0.6566471307080258	0.6851010490379941	-0.9584675598294256	0.3378270420203267	0.9411055412817162	NS	NS
FAM3B_ENSG00000183844.17	13.223679333718142	-0.6554272135908031	0.660767376374889	-0.9919182408590098	0.32123741019699775	0.9366677342320171	NS	NS
NPY_ENSG00000122585.8	36.45175357600171	-0.6548961595373458	0.6919992312622131	-0.9463827847652505	0.3439533827607689	0.9464157313486978	NS	NS
NA_ENSG00000267198.1	30.225504824896376	-0.6532891394719887	0.4291178049272526	-1.5224004503442579	0.12790877206895895	0.8616282324379388	NS	NS
MAL_ENSG00000172005.11	96.46380691313276	-0.6531531693345255	0.6412878193701941	-1.018502378504529	0.30843927106651076	0.932516237925892	NS	NS
LOC154761_ENSG00000253882.6	636.5390644661235	-0.6528322744492147	0.4687465082219392	-1.3927192267000648	0.1637047121792127	0.8713315325667772	NS	NS
UNC5C_ENSG00000182168.15	841.2311188808968	-0.6527215292753609	0.580564731501092	-1.1242872566297686	0.2608911827178131	0.9153534196265118	NS	NS
MMP9_ENSG00000100985.7	3361.6965185845647	-0.6524957593817601	0.7751216336992073	-0.841797894696572	0.39990109057882844	0.9521009204054599	NS	NS
PCDHGA4_ENSG00000262576.3	2994.336553638458	-0.6521941548938329	0.4507441629073498	-1.4469275668199635	0.1479172113957991	0.8667599336650839	NS	NS
EFCAB5_ENSG00000176927.15	163.60817092337174	-0.6519934776215488	0.3853045433150957	-1.692151024257088	0.09061718186168251	0.8131264696540943	NS	NS
MBD6_ENSG00000166987.15	9957.30750695293	-0.6514926185229294	0.4891786473481856	-1.3318091908848437	0.18292289703185546	0.8784891338006803	NS	NS
SGO1-AS1_ENSG00000231304.2	12.483394965091362	-0.6514035177811781	0.46855784057332284	-1.3902307492798052	0.1644588188961839	0.8721834392511612	NS	NS
NA_ENSG00000284969.1	21.45415945438368	-0.6513140515295791	2.9809287747811917	-0.21849366447119736	0.8270444941018141	0.9909588945882775	NS	NS
FCAR_ENSG00000186431.19	63.48253458788576	-0.6510550408296826	0.6514999000354005	-0.9993171768626615	0.3176410670996559	0.9346095788226664	NS	NS
CD69_ENSG00000110848.8	96.29104730447438	-0.6492076047028136	0.4657385881511601	-1.3939313194553395	0.16333834548040424	0.8713069629725742	NS	NS
KIF19_ENSG00000196169.15	92.54863518210638	-0.6475989110732945	0.5281263855773303	-1.2262195731147967	0.22011605754805286	0.9041036830678135	NS	NS
EREG_ENSG00000124882.4	32.37854602463334	-0.6467915176580112	1.109094526963088	-0.5831707775432357	0.5597783411535144	0.9701794167539443	NS	NS
LGALS3_ENSG00000131981.16	3231.715714139318	-0.6466773475724774	0.3257145513375827	-1.9854112900907424	0.047098730879187416	0.7404883834212794	NS	NS
MAD2L1_ENSG00000164109.14	384.72250511430195	-0.644632921566629	0.317965449239581	-2.027367825995806	0.04262480976891693	0.7316512289193158	NS	NS
RPS12_ENSG00000112306.8	5458.368788496647	-0.6431914971963016	0.2098346410975721	-3.065230287201343	0.002175024540251458	0.4024873218134219	NS	NS
CDC25A_ENSG00000164045.12	242.90879311467913	-0.64294260086071775	0.44012413317751653	-1.4608210556847558	0.14406455589151873	0.8667599336650839	NS	NS
NTN4_ENSG00000074527.13	493.21131354455935	-0.640606391961255	0.5034410721909769	-1.2724555610318686	0.203211303803468	0.8867402347787694	NS	NS
ETV4_ENSG00000175832.13	673.6645454986456	-0.6403839302503581	0.4194926486229232	-1.5265677059003515	0.12686854249570279	0.8616282324379388	NS	NS
OR9A3P_ENSG00000240031.1	21.061564018366813	-0.6403395641937769	0.63992642398735	-1.0006456057930109	0.3169981733149829	0.9342927142615793	NS	NS
GABRA4_ENSG00000109158.11	125.18378973113626	-0.6401785766152249	0.7064047200935021	-0.9062490076941853	0.36480406878076194	0.9513835118242482	NS	NS
ZNF730_ENSG00000183850.14	1226.2279166906549	-0.6381743564143278	0.5995616841724316	-1.0644015007316434	0.28714685423282815	0.927688749021595	NS	NS
NA_ENSG00000251246.1	110.36211444751046	-0.6378301960523126	0.4081711867671966	-1.5626536530029584	0.11813408120847974	0.8544669225076124	NS	NS
GAS1_ENSG00000180447.7	501.7458597683112	-0.6378248464506452	0.5294554316995217	-1.204680900908437	0.22832651187944317	0.9074137504370128	NS	NS
ZNF679_ENSG00000197123.9	69.61068731580687	-0.637672334547685	3.1566528868624792	-0.2020090131549093	0.8399096779636193	0.9913367982918136	NS	NS
C4orf54_ENSG00000248713.2	32.02706436621865	-0.6374173190201862	0.6594852999538413	-0.9665375696240693	0.333775256917645	0.9404125774371845	NS	NS
SLC2A13_ENSG00000151229.13	1412.0260182585134	-0.6365711461420113	0.3474745252900057	-1.8319937141024154	0.0669523571261927	0.7849889336054712	NS	NS
AK5_ENSG00000154027.19	564.6320928186381	-0.635858972156052	0.6324724519784307	-1.005354415306197	0.31472622157115826	0.9340196843801196	NS	NS
CHRDL2_ENSG00000054938.16	118.30501337847947	-0.6357640923433182	0.6229020687819965	-1.0206485484732322	0.3074209793498288	0.9318972251632199	NS	NS
NA_ENSG00000227725.3	49.676836016241126	-0.6351045081292783	0.5193835619097368	-1.2228044064275807	0.2214035807645984	0.9048072031246746	NS	NS
NA_ENSG00000270149.5	204.1359263060219	-0.6345828645903188	0.3979845163516632	-1.5944913395313973	0.11082602895780928	0.8450060413651013	NS	NS
VDAC2_ENSG00000165637.13	3022.696294677677	-0.6344737641073692	0.21356537198480535	-2.970864415943379	0.0029696285339458257	0.4355455183120544	NS	NS
RHPN2_ENSG00000131941.8	2016.7083148410436	-0.6343042619039421	0.2959072887286717	-2.143591205979245	0.03206565602547377	0.7050283110097604	NS	NS
LYPD6_ENSG00000187123.15	170.80541952004253	-0.6340235731238321	0.3927340438272124	-1.6143840420485107	0.10644415092209426	0.8384893647935092	NS	NS
SPOCK2_ENSG00000107742.13	4606.37873227792	-0.6333138816397452	0.3638449021577716	-1.740614965013652	0.0817510926933208	0.8077242835750924	NS	NS
NA_ENSG00000276840.1	18.199405337048976	-0.632587917109189	0.5137891913546543	-1.2312207569826656	0.21824031010819217	0.9010605867523722	NS	NS
OLIG1_ENSG00000184221.13	1169.1651254521673	-0.632035346022208	0.6009328630423452	-1.051757001310263	0.2929110514054658	0.9288289123846453	NS	NS
GLI1_ENSG00000111087.10	2389.095642117002	-0.6307536787824254	3.627436309939554	-0.17388414982065833	0.8619565094733441	0.9913367982918136	NS	NS
NA_ENSG00000249363.1	13.630863012758184	-0.6301906719612099	0.6147321067455432	-1.025146832329136	0.30529391071817724	0.9318972251632199	NS	NS
CENPQ_ENSG00000031691.7	155.54980140640419	-0.6301227328631537	0.20240752866606362	-3.113138809686985	0.0018510893296825445	0.3908363113194177	NS	NS
E2F2_ENSG00000007968.7	281.7438701554569	-0.6296642253930143	0.44643792888780703	-1.4104183015132061	0.15841620450874883	0.8667599336650839	NS	NS
HES5_ENSG00000197921.6	113.6207085622936	-0.6295027469685881	0.700943155754121	-0.8980795971840646	0.36914311547740447	0.9513835118242482	NS	NS
SLC25A48_ENSG00000145832.15	183.4624411290967	-0.6289370003441294	0.6964448454657682	-0.9030679233809377	0.3664898468490744	0.9513835118242482	NS	NS
VPS9D1-AS1_ENSG00000261373.1	30.597295381601974	-0.6273215022168289	0.5215478763438633	-1.2028071260005047	0.2290509665769598	0.907949777422183	NS	NS
LHX2_ENSG00000106689.11	660.7688996632959	-0.6269815286152549	0.5033758932702145	-1.2455533469074738	0.2129284189122153	0.8950538073661836	NS	NS
SFTPA2_ENSG00000185303.17	22.84542609410322	-0.6266297014088299	0.5259858229276316	-1.1913433292194369	0.23351883053044795	0.9095980146438726	NS	NS
SKA3_ENSG00000165480.16	412.10672534508495	-0.6260473096555731	0.3943011019342152	-1.5877391835441084	0.11234532869365324	0.8462186212818218	NS	NS
FAM83D_ENSG00000101447.15	447.18809093522503	-0.6259160040676451	0.4071058816312175	-1.5374771829866112	0.12417649834769087	0.8613881824050736	NS	NS
ANKRD20A1_ENSG00000260691.7	6048.179189627672	-0.6253959911911647	0.47606317913941826	-1.3136827601783783	0.18895298491741405	0.8798150153906934	NS	NS
NA_ENSG00000198211.8	468.16171918668664	-0.6248967439591993	0.39026804929702585	-1.601198830098443	0.10933288789295129	0.8450060413651013	NS	NS
PINLYP_ENSG00000234465.11	413.4370362817391	-0.6244328655727446	0.3626238404493598	-1.7219851425073256	0.08507220995418373	0.8078192521537051	NS	NS
FZD5_ENSG00000163251.4	386.20349899540923	-0.624389999112245	0.27842125100570186	-2.242608984970971	0.024922040339420963	0.6917378136390564	NS	NS
SLIT2_ENSG00000145147.20	974.0685525519398	-0.6242572833685287	0.7198404211476488	-0.8672162121338908	0.38582355501508914	0.9513835118242482	NS	NS
MYB_ENSG00000118513.19	155.26739547114806	-0.62400916554797	0.4886912323279459	-1.2768986310137365	0.20163803753101045	0.8867402347787694	NS	NS
PATE2_ENSG00000196844.9	15.019668825856447	-0.6237054360488479	0.7420565382059024	-0.8405093196224692	0.40062287840405464	0.9521009204054599	NS	NS
CATSPER3_ENSG00000152705.8	42.61032371902548	-0.6225757473697433	0.3808350617582914	-1.6347647837238264	0.10209836585538982	0.834724507170473	NS	NS
DDX3Y_ENSG00000067048.17	2980.9895655327737	-0.6222808048238662	3.3177366097843537	-0.18756184652774868	0.8512201374174339	0.9913367982918136	NS	NS
ADCY2_ENSG00000078295.17	3541.3774222959823	-0.6222081779032131	0.5479848724928503	-1.1354477270014989	0.25618777208369753	0.913098317361198	NS	NS
ACP3_ENSG00000014257.16	190.54775747888152	-0.6221658325182288	0.5204087242452481	-1.1955330561003943	0.23187882904744633	0.9093139622320693	NS	NS
OR7E100P_ENSG00000242525.1	30.501167928753084	-0.6216213162937152	0.3569573550096125	-1.7414442021427896	0.08160574585759688	0.8077242835750924	NS	NS
PCDHGB5_ENSG00000276547.2	4706.82326578795	-0.6216026613020785	0.46371220829618187	-1.3404923359383478	0.1800853343317868	0.8783825560359486	NS	NS
FAM126A_ENSG00000122591.13	3055.443893884971	-0.621525102216242	0.2924584401736262	-2.125174099428473	0.03357208838451341	0.7072504096931256	NS	NS
ABCC5_ENSG00000114770.17	9400.064468574245	-0.6202783173065787	0.43696183771915265	-1.4195251478808741	0.15574597053749975	0.8667599336650839	NS	NS
PAK5_ENSG00000101349.17	225.0947971487946	-0.6202100635600271	0.7207522089973346	-0.8605038677894925	0.38951135237105794	0.9513835118242482	NS	NS
ESM1_ENSG00000164283.13	236.57261890950932	-0.6201159027060987	0.5579373845025941	-1.1114435417496487	0.26637747909322695	0.9204099904157789	NS	NS
MTCL1_ENSG00000168502.17	4206.980340619846	-0.6197342348707742	0.3493020409286399	-1.7742073113090735	0.07602886529731395	0.7997705561374069	NS	NS
MTARC2_ENSG00000117791.16	628.5219409116248	-0.6191313776986452	0.4025889515652423	-1.5378747362328216	0.12407924553972043	0.8613881824050736	NS	NS
ST6GALNAC5_ENSG00000117069.15	152.144153313693	-0.6190272134953723	0.7312764055073614	-0.8465023742505265	0.39727254992175975	0.9520074252913027	NS	NS
ZNF90_ENSG00000213988.11	1111.4932489018665	-0.6188634878327592	0.3618569351479236	-1.7102435457808038	0.08722084636146965	0.808751249754119	NS	NS
SLC35F1_ENSG00000196376.11	2153.296870608315	-0.6182404513238892	0.41275220001866686	-1.497848954641378	0.13417249843672516	0.8623732613052875	NS	NS
CENPF_ENSG00000117724.13	9934.584610115064	-0.617981622480206	0.37041870631883084	-1.6683326515056995	0.0952497096284823	0.8188988090768485	NS	NS
ADRA2A_ENSG00000150594.7	143.61914847301787	-0.6166230420077157	0.7195948705854767	-0.8569030536668764	0.3914984650177479	0.9513835118242482	NS	NS
USP41_ENSG00000161133.17	49.56459672335658	-0.6158751315693994	0.9911726703587458	-0.6213600818376975	0.5343627303929464	0.9662222412129093	NS	NS
FAM21EP_ENSG00000235618.8	80.62812635451644	-0.6147098832475436	0.43009583842174554	-1.4292393190858272	0.15293546018351195	0.8667599336650839	NS	NS
FCGR3B_ENSG00000162747.12	157.9239164646897	-0.614248820471525	0.529455770240017	-1.1601513384074913	0.24598719517162884	0.911973502529632	NS	NS
NA_ENSG00000274322.1	31.272415686972927	-0.6131725380453341	0.4482968920505675	-1.3677822642057684	0.17138024088347203	0.8777632615092849	NS	NS
CDCP1_ENSG00000163814.8	731.1439090546637	-0.6131106202140671	0.4185154535658765	-1.4649653077089073	0.14293038311673273	0.8667599336650839	NS	NS
RPL4P6_ENSG00000230071.2	14.247720209830177	-0.6127731650110062	0.5367546069220612	-1.141626279697648	0.25360939563583174	0.911973502529632	NS	NS
COL17A1_ENSG00000065618.21	19.710549197602706	-0.6121446950392311	0.7186057239007171	-0.8518505693447626	0.3942970349812707	0.9513835118242482	NS	NS
SHISA2_ENSG00000180730.5	38.60745958524573	-0.6121445107938521	0.7011213059633005	-0.8730935796520984	0.38261207309775935	0.9513835118242482	NS	NS
DDIT4_ENSG00000168209.6	1917.479943256987	-0.6118843863103023	0.40615289447232805	-1.5065370569505843	0.13192936167768635	0.8623732613052875	NS	NS
NA_ENSG00000255441.1	43.172905312443056	-0.6109725105591294	0.35953195682460587	-1.699355228267473	0.08925227237452668	0.8131264696540943	NS	NS
LAMB4_ENSG00000091128.13	486.3293707838343	-0.6105928963466014	0.5482759694225926	-1.1136597815688272	0.26542516933348426	0.9199281937889703	NS	NS
FIP1L1_ENSG00000145216.16	3672.3827712633692	-0.6105834142260875	0.28538046031117414	-2.139541766665866	0.032391817082522444	0.7050283110097604	NS	NS
SLC5A4-AS1_ENSG00000242082.2	32.08171348852243	-0.6105667491801168	1.3315618926990185	-0.45853426155244226	0.6465686534761356	0.9760204365325563	NS	NS
RHCG_ENSG00000140519.14	23.531229236268253	-0.6100366633468679	0.6384249269130373	-0.9555339048187943	0.3393077680171029	0.9423608545534592	NS	NS
PDK1_ENSG00000152256.14	1030.749049365179	-0.6093968101285574	0.4182426104172169	-1.4570414275117858	0.14510494498659104	0.8667599336650839	NS	NS
PCBD1_ENSG00000166228.9	769.7363560838106	-0.6091969309330392	0.297652672720183	-2.0466704544115832	0.040690452085014116	0.7265309705614115	NS	NS
EFCAB13_ENSG00000178852.16	485.7375416360501	-0.6085277768476697	0.3321173388439205	-1.8322674117705402	0.06691158977476049	0.7849889336054712	NS	NS
RHOBTB3_ENSG00000164292.13	7518.86718225254	-0.6080649690512778	0.25712903745197474	-2.3648241951858475	0.01803863160052449	0.6468105218054744	NS	NS
NA_ENSG00000259993.1	25.37140027494753	-0.6079855583896036	0.9174845096185166	-0.6626657475039002	0.507544651598741	0.9608024231171975	NS	NS
TMEM183BP_ENSG00000224831.3	208.3842347853251	-0.6072934641670935	0.8593014703263934	-0.706729227329754	0.47973476287042754	0.9608024231171975	NS	NS
AGTR1_ENSG00000144891.19	43.28507696393034	-0.606901176125446	0.8590895399484876	-0.7064469393514404	0.47991023900275015	0.9608024231171975	NS	NS
TMIGD2_ENSG00000167664.8	18.677536202187635	-0.6065242664591606	0.610882012958625	-0.9928664678169865	0.32077503289209386	0.9366677342320171	NS	NS
ZFY_ENSG00000067646.12	1332.0496267408698	-0.60624671403929975	2.3780695478824843	-0.25493228933490314	0.7987753967266907	0.9900640176316124	NS	NS
NA_ENSG00000239636.1	13.235770201622197	-0.6051450637473009	0.47503764966036216	-1.273888636363795	0.202702886232578	0.8867402347787694	NS	NS
SYCE2_ENSG00000161860.8	77.531354305652	-0.6049378563591993	0.5383771303274661	-1.1236321572412404	0.2611691081652369	0.9153534196265118	NS	NS
PHBP4_ENSG00000230251.1	12.262037597322239	-0.604425128721536	0.8663687725984837	-0.6976534102316442	0.4853939711239838	0.9608024231171975	NS	NS
NEXMIF_ENSG00000050030.16	1340.4778433493263	-0.6039445052152296	0.7486722670611452	-0.8066874275789149	0.41984658930980845	0.9533520733702353	NS	NS
KIF5A_ENSG00000155980.13	7001.999028541806	-0.603400464958587	0.41619381450537696	-1.4498064217405409	0.14711250824839003	0.8667599336650839	NS	NS
ESPL1_ENSG00000135476.12	979.53311856829	-0.603305039901821	0.3423192693173215	-1.7624045561471804	0.07800096940447493	0.8011634140337721	NS	NS
PTTG1_ENSG00000164611.13	1162.1981900482806	-0.6030167782766068	0.32400312667909403	-1.8611449354124885	0.06272371199279142	0.7749709870581115	NS	NS
BCCIP_ENSG00000107949.17	1474.676850013213	-0.6027258681895679	0.15715869059325613	-3.8351418296649484	1.2549185824406204e-4	0.12883830779723704	NS	NS
SALL3_ENSG00000256463.9	4261.060992863568	-0.6026663582169299	0.5315392284561111	-1.1338135098088846	0.256872782844012	0.9133828556565361	NS	NS
EXO1_ENSG00000174371.17	514.4817574052375	-0.602378824635945	0.41366216859140564	-1.456209608645513	0.1453346841143462	0.8667599336650839	NS	NS
RAB3D_ENSG00000105514.8	521.9846515905219	-0.600873185085263	0.2762160612423089	-2.1753738083975884	0.02960211558762754	0.6977641531369349	NS	NS
NDST4_ENSG00000138653.10	87.52649577571364	-0.5978341659929725	0.8607797446258878	-0.6945262940089316	0.487352217059089	0.9608024231171975	NS	NS
CXCL14_ENSG00000145824.13	542.8745002124649	-0.5974123105516187	0.6911315036735144	-0.8643974516806747	0.3873695922925844	0.9513835118242482	NS	NS
SIK1_ENSG00000142178.9	506.1976956364363	-0.5972328264523376	0.3375033915367137	-1.7695609627299713	0.07680030677426705	0.7997705561374069	NS	NS
MYBL2_ENSG00000101057.16	2035.3612482997028	-0.5967670846659057	0.44426908881636346	-1.3432559223416431	0.17918911932279133	0.8777662887566648	NS	NS
NA_ENSG00000251648.2	46.113167016760286	-0.5966510149507959	0.4871852944731577	-1.2246901163057773	0.22069199947400428	0.904450065976002	NS	NS
PDE10A_ENSG00000112541.18	321.52901580058426	-0.5964326734212282	0.39111878096435837	-1.5249399989196109	0.1272740640098425	0.8616282324379388	NS	NS
MT3_ENSG00000087250.9	5670.895639859653	-0.5963368123352666	0.5574350869054195	-1.0697870054176326	0.2847151927307713	0.9271537838649301	NS	NS
WNT9A_ENSG00000143816.8	30.929189566750043	-0.5961214661398356	0.5753074709665245	-1.0361789064521332	0.3001186855586001	0.9304347785089055	NS	NS
TPTE2_ENSG00000132958.17	60.92666980350409	-0.594278395712246	0.44963902187588717	-1.3216788730500426	0.18627510669159075	0.8798150153906934	NS	NS
NA_ENSG00000259171.1	48.82979693955154	-0.5939296262168896	0.5336750519806763	-1.1129049859321418	0.26574923846204024	0.9201911393246077	NS	NS
ZAR1_ENSG00000182223.7	56.66824377103305	-0.5939288160206654	0.4318266193039261	-1.3753872259612818	0.16901142711232603	0.8777632615092849	NS	NS
FAM131C_ENSG00000185519.9	31.96150144888085	-0.5934119238049077	0.6469249474436829	-0.9172809398520936	0.35899544251900184	0.9495599117883613	NS	NS
NKAIN1_ENSG00000084628.10	137.3125792756328	-0.5931666739651155	0.6947203160287239	-0.8538208258481251	0.39320427348114245	0.9513835118242482	NS	NS
IL2RB_ENSG00000100385.14	89.37005136560532	-0.5924519051709023	0.5775014393261226	-1.0258881880229167	0.30494429098212683	0.9318972251632199	NS	NS
SIGLEC8_ENSG00000105366.15	406.7538764605708	-0.5924289239761585	0.5545434747902461	-1.068318267021792	0.28537697127050876	0.9271537838649301	NS	NS
NA_ENSG00000249590.7	30.857462506275407	-0.5919547254550973	0.3226426753745536	-1.8347068464142298	0.06654913732424596	0.7849889336054712	NS	NS
ASDURF_ENSG00000286053.2	17.360217362225484	-0.5901921540528805	0.4847400128902106	-1.2175437107696614	0.22339741615714565	0.9059434387939548	NS	NS
SELENOP_ENSG00000250722.6	4770.672731193206	-0.5897763799057121	0.451582827862288	-1.3060203876609027	0.19154562447069481	0.8798150153906934	NS	NS
ADGRE3_ENSG00000131355.15	34.80162773641104	-0.5896358679757034	0.6141173153655052	-0.9601355526423627	0.33698699726183895	0.940773764021728	NS	NS
NA_ENSG00000226268.3	138.41509133562948	-0.5892507096446686	0.2962777129852164	-1.9888458828290976	0.04671821659300751	0.7404883834212794	NS	NS
COL20A1_ENSG00000101203.16	4440.294628249852	-0.5877607310758606	2.8103345581489974	-0.2091426194691155	0.8343369047752055	0.9910698076751241	NS	NS
ITGA9_ENSG00000144668.12	775.4524929842215	-0.5875287368096545	0.3387046870383792	-1.7346342087763331	0.08280561626649556	0.8078192521537051	NS	NS
PCLAF_ENSG00000166803.14	134.32177273592393	-0.5874668634553726	0.5115392747688067	-1.1484296366508355	0.25079124492153976	0.911973502529632	NS	NS
CDKN2C_ENSG00000123080.12	1266.48932189536	-0.5873817818568872	0.39796702449091537	-1.475955910186965	0.139955728660049	0.8667599336650839	NS	NS
KIF20A_ENSG00000112984.12	816.6549768204534	-0.5873722202487418	0.3856461521562768	-1.5230859091022872	0.12773721368990537	0.8616282324379388	NS	NS
RPL22L1_ENSG00000163584.18	463.80864587759635	-0.5871845656525134	0.2884932056987717	-2.035349720733522	0.04181569658620728	0.7316512289193158	NS	NS
NDUFA4L2_ENSG00000185633.10	715.7007975853331	-0.5855602323635589	0.3414641564003522	-1.714851241009948	0.086372504128894	0.8078192521537051	NS	NS
SPTB_ENSG00000070182.21	785.1413468727683	-0.5854242114466283	0.7573828734849332	-0.7729567593110809	0.439547971692626	0.9574299749161654	NS	NS
NA_ENSG00000256663.1	427.63857783221704	-0.585147555389326	0.40703484957613595	-1.4375858872985126	0.15055158754306408	0.8667599336650839	NS	NS
KIF15_ENSG00000163808.17	1283.0118679477525	-0.5849532933857444	0.349651184566544	-1.6729624242826462	0.09433469347548623	0.8188988090768485	NS	NS
GMNN_ENSG00000112312.10	296.13203500875096	-0.584666002022578	0.22461361334262808	-2.602985604130423	0.009241583414564268	0.5599490541021235	NS	NS
TMEM26_ENSG00000196932.12	80.34118954721171	-0.5846210871976447	0.451216752598955	-1.2956546578341708	0.1950944892502679	0.882383868920842	NS	NS
ZC3H11B_ENSG00000215817.7	80.68937983519673	-0.5846141912170287	0.48797150134350215	-1.1980498648126912	0.23089760496544734	0.9084054865035814	NS	NS
PTPN5_ENSG00000110786.18	327.18488748485987	-0.5842816833063244	0.7332385228141547	-0.7968507724660496	0.42553770374902844	0.9545195883733139	NS	NS
ERMN_ENSG00000136541.15	807.7140673055619	-0.5828824649612188	0.6210343642702054	-0.9385671687365964	0.34795301577017723	0.9464252236908505	NS	NS
TACC3_ENSG00000013810.21	2811.245165599977	-0.5827582038694372	0.34984115695462104	-1.665779432421179	0.0957573541466128	0.8204314511758445	NS	NS
NA_ENSG00000213025.2	26.738134925163436	-0.5823539673891329	0.444032496654579	-1.3115120442235486	0.18968482728385191	0.8798150153906934	NS	NS
B3GNT8_ENSG00000177191.2	36.88938337024177	-0.582055510630274	0.41067513770147596	-1.4173137285300583	0.15639122311344755	0.8667599336650839	NS	NS
TET1_ENSG00000138336.9	5407.561666736876	-0.581913876554434	0.3012760200956229	-1.9314974898093074	0.053421559444837834	0.7564984050119564	NS	NS
ECRG4_ENSG00000119147.10	76.57448782378437	-0.5813319995282241	0.660244435751303	-0.8804799677966493	0.37859935249904597	0.9513835118242482	NS	NS
NA_ENSG00000188985.6	514.609003667915	-0.5805031568939959	0.3225543824751583	-1.799706308249288	0.07190702450546627	0.7924799860059315	NS	NS
CCNB1_ENSG00000134057.15	1078.8916936164642	-0.5803472118775741	0.2952811266496284	-1.9654057083241776	0.04936729933640955	0.7476685594835943	NS	NS
TMEM52B_ENSG00000165685.9	22.3713590145841	-0.5802898450525023	0.5701763665304401	-1.0177374565410406	0.30880274165624527	0.932516237925892	NS	NS
GLRA1_ENSG00000145888.11	19.942109166298376	-0.5799662166052889	1.123213428040934	-0.5163455155774302	0.6056131120561501	0.9734325321996742	NS	NS
BMPR1A_ENSG00000107779.14	2872.8767172419584	-0.5795618575176147	0.21363296093342815	-2.712885946931272	0.006670005909373539	0.5165043116250226	NS	NS
MMP3_ENSG00000149968.12	26.34492900309238	-0.57917943203954525	0.8527667045744626	-0.6791768826487666	0.4970257929658357	0.9608024231171975	NS	NS
SLITRK3_ENSG00000121871.4	2996.182459663114	-0.5791162049651615	0.5984696407410259	-0.9676617919132857	0.33321330599221455	0.9404125774371845	NS	NS
CHRDL1_ENSG00000101938.15	457.20696652858453	-0.5790113908635904	0.6455281840603784	-0.896957569259956	0.36974155879143344	0.9513835118242482	NS	NS
ITGA2_ENSG00000164171.11	1847.8700674090449	-0.5779809072099108	0.3434398063873524	-1.6829176363966052	0.09239103693046076	0.814133521385276	NS	NS
HAPLN3_ENSG00000140511.12	351.2731475529979	-0.5778269196804896	0.32591895977924507	-1.7729159422694205	0.07624263656056798	0.7997705561374069	NS	NS
DEPDC1_ENSG00000024526.17	415.3534383751856	-0.5768683584099781	0.41555633172070366	-1.3881832964049086	0.1650812372947847	0.8721834392511612	NS	NS
SKA1_ENSG00000154839.10	116.43607688435232	-0.576718073800448	0.36502409768468785	-1.5799452076137284	0.11411941500116114	0.8490043434868993	NS	NS
TOP2A_ENSG00000131747.15	7674.367770898367	-0.5767024975807584	0.39732371917839826	-1.451467581077935	0.14664970317714437	0.8667599336650839	NS	NS
CASQ2_ENSG00000118729.12	13.950961818107563	-0.5763146243850912	0.5344519337901591	-1.0783282610618612	0.28088728931447743	0.9250598021866221	NS	NS
XKR9_ENSG00000221947.8	115.24641566618794	-0.575942891105313	0.4055199360608862	-1.4202578958259624	0.15553261403689478	0.8667599336650839	NS	NS
COL13A1_ENSG00000197467.17	134.25542155936344	-0.5754501345702776	0.4041239339792888	-1.4239447015770395	0.15446248032233648	0.8667599336650839	NS	NS
NA_ENSG00000285082.2	57.912808655237264	-0.5754152866436183	0.3965484572275358	-1.4510591988344326	0.14676337659127106	0.8667599336650839	NS	NS
NXPH2_ENSG00000144227.5	28.27050154756373	-0.5753467947453714	0.7972859003935056	-0.7216317188870458	0.4705209324929762	0.9608024231171975	NS	NS
LIPE_ENSG00000079435.10	640.347272624962	-0.5752427190381625	0.41532013620605374	-1.385058582261386	0.16603455506680426	0.8725398664500481	NS	NS
ANKRD9_ENSG00000156381.9	187.582884572577	-0.5748217208035611	0.33277145044085393	-1.727376913019552	0.08409999414451483	0.8078192521537051	NS	NS
SLC5A11_ENSG00000158865.12	165.3747677342166	-0.5741563035853536	0.6574017152246848	-0.8733720802494714	0.382460303879935	0.9513835118242482	NS	NS
ENPP5_ENSG00000112796.10	432.0371617317284	-0.572998446527591	0.6346216519791027	-0.9028977261344042	0.3665801775774304	0.9513835118242482	NS	NS
SLC7A10_ENSG00000130876.11	370.53249395823696	-0.572849364369362	2.970503024595453	-0.19284591182915128	0.8470796458655059	0.9913367982918136	NS	NS
NA_ENSG00000227097.5	468.70934688864963	-0.5722635686687663	0.2361312492089556	-2.4234978241374687	0.015371845348295379	0.6389604391531245	NS	NS
RGPD2_ENSG00000185304.15	2185.1491281972576	-0.572154387119014	0.7920610334862855	-0.7223614884836028	0.47007225787115553	0.9608024231171975	NS	NS
NA_ENSG00000267383.7	16.635527435540595	-0.5720533869473032	0.7019537500329647	-0.8149445557067525	0.41510404753786245	0.9530379198916596	NS	NS
KRT18P14_ENSG00000186082.9	89.22649925827949	-0.571835397537816	0.5322379066704763	-1.0743981035004626	0.2826442921382374	0.9262633309387416	NS	NS
NA_ENSG00000242338.6	77.25243671400708	-0.5715931819833411	0.3930960747702447	-1.4540801057792898	0.14592409846392326	0.8667599336650839	NS	NS
CCNP_ENSG00000105219.10	57.77066513413361	-0.5714806059033994	0.43847571455549755	-1.3033346817912934	0.1924605255868714	0.8802667610522408	NS	NS
SIGLEC14_ENSG00000254415.3	624.1534457880241	-0.5709290714708921	0.5335503984390378	-1.0700564991446166	0.28459387809292985	0.9271537838649301	NS	NS
PRPS2_ENSG00000101911.13	716.886305375606	-0.570653224936806	0.3999193163031182	-1.4269208854725095	0.1536027000230787	0.8667599336650839	NS	NS
PCDHB2_ENSG00000112852.7	6654.495645855918	-0.5704715232505946	0.44698894157048896	-1.2762542206217706	0.2018656673595512	0.8867402347787694	NS	NS
RPL18A_ENSG00000105640.13	8609.631907241064	-0.5696956412416491	0.27160001058730954	-2.0975538256045563	0.03594457764456462	0.7102905445546953	NS	NS
LDB3_ENSG00000122367.20	158.89136068494582	-0.5696419021615793	0.5966032062938865	-0.9548086502923919	0.33967447210574525	0.9425201568339598	NS	NS
TEN1_ENSG00000257949.7	172.51721208084481	-0.5689168750100099	0.41705696688267363	-1.3641226983028854	0.1725289520332893	0.8777632615092849	NS	NS
NA_ENSG00000271848.2	490.07412623940854	-0.5685019625252203	0.5794811302250863	-0.9810534508766466	0.3265663837317493	0.937783760053694	NS	NS
INTS4P2_ENSG00000273024.6	144.58866925247708	-0.5682223959410002	2.5324685634350597	-0.22437490602855067	0.822465595018982	0.990680676856588	NS	NS
OR9A1P_ENSG00000237621.4	24.832804888523896	-0.5679110917772567	0.691532640607228	-0.8212354102021556	0.41151219030709396	0.9525806466917351	NS	NS
NEIL3_ENSG00000109674.4	305.5453613629339	-0.5675742642545591	0.33146222238089806	-1.7123346973832034	0.08683500590104669	0.8078192521537051	NS	NS
GJA3_ENSG00000121743.4	15.220938528156914	-0.5662681244884898	0.7767982514332932	-0.7289770843892246	0.4660156800988945	0.9608024231171975	NS	NS
PANK1_ENSG00000152782.17	249.70647682050492	-0.5660875577808974	0.39118032037262784	-1.4471268831766833	0.14786138995446277	0.8667599336650839	NS	NS
PDZK1_ENSG00000174827.14	85.04830092708121	-0.5660272959524351	0.3886038289209211	-1.456566440748114	0.14523609695884435	0.8667599336650839	NS	NS
CDCA8_ENSG00000134690.11	196.42977925281394	-0.5658862445261991	0.37336053825886106	-1.5156562800267195	0.12960628808096614	0.8623732613052875	NS	NS
ALOX5AP_ENSG00000132965.10	1700.2737312936133	-0.56537409382417525	0.4210482170354895	-1.34277755123832	0.17934401447883522	0.8777662887566648	NS	NS
RPP30_ENSG00000148688.14	485.39280021314545	-0.564700221826082	0.1722008236465483	-3.279311967666081	0.0010406053071289297	0.36283747312721926	NS	NS
LIPA_ENSG00000107798.18	1860.7438705180423	-0.5646686030859964	0.290054140809839	-1.9467696668953818	0.05156235507849637	0.7523555014883002	NS	NS
BMS1P11_ENSG00000225883.2	88.68926231096965	-0.5633937516624792	2.880838762855988	-0.19556587439969927	0.844949972740197	0.9913367982918136	NS	NS
TUBB6_ENSG00000176014.13	3794.638948132717	-0.5631118519253654	0.4300598570001166	-1.3093801775719158	0.19040560263961467	0.8798150153906934	NS	NS
NAPSB_ENSG00000131401.11	196.9587532195974	-0.5630183391651172	0.5681758740999941	-0.9909226435510895	0.3217233546225037	0.936812763709351	NS	NS
ELMOD1_ENSG00000110675.13	715.9523166717852	-0.5625509301251785	0.49173090371751865	-1.144021914978814	0.25261454860291377	0.911973502529632	NS	NS
SPTLC3_ENSG00000172296.13	284.4238831339812	-0.5624404286488565	0.5486151863093595	-1.0252002545399848	0.3052687081766605	0.9318972251632199	NS	NS
GINS2_ENSG00000131153.9	229.6840592840694	-0.5624399750751731	0.4342894363178141	-1.2950809484197956	0.1952923063381916	0.8823911545282804	NS	NS
SYNPO2L_ENSG00000166317.12	254.89421057750428	-0.5622748690633207	2.236244025089807	-0.2514371699844966	0.8014761330315211	0.9901371581483488	NS	NS
PLK1_ENSG00000166851.15	778.8988441520438	-0.5621979112037173	0.2937082771825387	-1.9141371043292497	0.0556026396311267	0.7668184928232996	NS	NS
PDK4_ENSG00000004799.8	1793.9130645771563	-0.561879099590623	0.6662953390922252	-0.8432883537143437	0.39906719467455903	0.9521009204054599	NS	NS
H2BC20P_ENSG00000261716.2	145.0022353272283	-0.5617230973132661	0.6630369006787644	-0.8471973380941825	0.3968851369932562	0.9520074252913027	NS	NS
FAS_ENSG00000026103.22	838.2774776827009	-0.5612827849356861	0.3110729364644768	-1.8043446379970831	0.07117729613382882	0.7911874138104077	NS	NS
CENPA_ENSG00000115163.15	98.30561458739285	-0.5612021953588447	0.374587962302115	-1.4981853445312279	0.13408510223382086	0.8623732613052875	NS	NS
HAL_ENSG00000084110.11	22.262004276855517	-0.5608802655543117	0.5640621559158923	-0.9943589720951692	0.32004813483816963	0.9366677342320171	NS	NS
LDHA_ENSG00000134333.14	15401.902702728461	-0.560299280902815	0.3127044671093519	-1.7917853431459931	0.07316735751944423	0.7949046249026039	NS	NS
SLC2A4_ENSG00000181856.15	46.00483914944694	-0.5601928698055332	0.564080946638759	-0.9931072360156924	0.32065769803859284	0.9366677342320171	NS	NS
RPLP0_ENSG00000089157.16	19200.111168007843	-0.5590080173560088	0.213652508738541	-2.616435541321443	0.00888531389474322	0.5508264845028946	NS	NS
AUNIP_ENSG00000127423.11	159.19233236458382	-0.5580171552151839	0.41362463832935636	-1.3490907056915993	0.17730783322143379	0.8777632615092849	NS	NS
NAB2_ENSG00000166886.13	1527.164921852121	-0.5577411387432816	0.297601854210638	-1.8741184937259194	0.06091409485734079	0.7749709870581115	NS	NS
ANKEF1_ENSG00000132623.16	112.83384828654404	-0.5577133600033287	0.5367455280231053	-1.039064753939265	0.29877462169853636	0.9304347785089055	NS	NS
RORB_ENSG00000198963.11	695.710077530764	-0.5576940117416213	0.5381351280511367	-1.0363456735510228	0.3000409053428786	0.9304347785089055	NS	NS
KBTBD8_ENSG00000163376.11	205.57703090183344	-0.5575929508508278	0.23535818623082974	-2.3691249485750343	0.017830228669198197	0.6468105218054744	NS	NS
IRX3_ENSG00000177508.12	172.776891042581	-0.5574574328129775	0.584376844369763	-0.9539348421893454	0.3401166254343964	0.9426946569226944	NS	NS
COL11A1_ENSG00000060718.22	5176.503415458086	-0.5574166006694934	0.6269590333543499	-0.8890797819551443	0.3739602038981843	0.9513835118242482	NS	NS
AOC3_ENSG00000131471.7	205.364228962755	-0.5573602944769002	0.3643568211430906	-1.5297100592992963	0.12608851258755238	0.8616282324379388	NS	NS
NA_ENSG00000186076.5	1531.661165996475	-0.5572708940386879	0.2576096127953327	-2.1632379630236547	0.03052288179324041	0.7048696222428119	NS	NS
GSC_ENSG00000133937.5	129.54349585660677	-0.5571629324810247	0.6532624402269075	-0.85289295415101	0.3937186693349079	0.9513835118242482	NS	NS
TNFAIP6_ENSG00000123610.5	387.4724490419375	-0.5565171440563953	0.544423494686329	-1.022213680137067	0.30667977740312985	0.9318972251632199	NS	NS
STAG3_ENSG00000066923.18	497.2222892110646	-0.5562148022051244	0.5395877273261018	-1.0308144052152877	0.30262786169279793	0.9314510355718315	NS	NS
NA_ENSG00000181201.3	168.85556360560327	-0.5560214651146622	0.7467365179971871	-0.7446019468901302	0.45651239063898985	0.9592210322920446	NS	NS
ATP6V0D2_ENSG00000147614.4	25.65157341639479	-0.5554303902012557	1.816766568617413	-0.30572468681210196	0.7598142753583107	0.9875514508185583	NS	NS
TRPM3_ENSG00000083067.24	2958.091361947856	-0.5553930553396011	0.525434900689007	-1.0570159207378684	0.290504321488588	0.9288289123846453	NS	NS
SLITRK1_ENSG00000178235.8	1383.7028669564029	-0.555275122948658	0.6414042579419357	-0.8657178621332529	0.3866449021526124	0.9513835118242482	NS	NS
PYGL_ENSG00000100504.17	6134.718257627276	-0.5551513929522274	0.23100138691161054	-2.403238354428791	0.0162505914313228	0.6467449265728508	NS	NS
KLRD1_ENSG00000134539.17	28.208835738756406	-0.5551049053742171	0.5410878306404083	-1.0259053594260634	0.3049361961816056	0.9318972251632199	NS	NS
NA_ENSG00000213204.8	26.26259186314345	-0.5543626360402255	0.6257135711412626	-0.8859686949559087	0.37563439664578935	0.9513835118242482	NS	NS
PRDM8_ENSG00000152784.16	528.1720392540411	-0.5543264503145626	0.5665320874688204	-0.9784555236601147	0.32784907844673244	0.937783760053694	NS	NS
NA_ENSG00000236636.2	20.145602822073766	-0.5534074653480261	0.2653590609403289	-2.0855043102239135	0.037023547320787345	0.7181718278708011	NS	NS
TUBB3_ENSG00000258947.8	11973.988184090103	-0.5533160181882797	0.3316362762176706	-1.6684423806070865	0.09522794111021138	0.8188988090768485	NS	NS
RPL4P4_ENSG00000229638.1	18.966044946041894	-0.5524613900310317	0.3874819336401115	-1.42577328661767	0.15393379417619082	0.8667599336650839	NS	NS
MEST_ENSG00000106484.16	4805.297261926096	-0.5522301488337211	0.4040506570796903	-1.3667349357256597	0.17170840326245207	0.8777632615092849	NS	NS
PHYHIPL_ENSG00000165443.12	4714.858191906387	-0.5519779004471118	0.3603341972344178	-1.5318498901396775	0.1255594814472531	0.8616282324379388	NS	NS
EMC1-AS1_ENSG00000230424.1	58.29654761109872	-0.5510986730170375	0.22390404635296426	-2.4613162736160685	0.013842827689333221	0.6191644233718994	NS	NS
NA_ENSG00000283773.1	16.89859689904065	-0.5503626816938686	0.9602191483743263	-0.5731636185610812	0.5665339152093772	0.9704013715973044	NS	NS
MGST1_ENSG00000008394.13	1783.8509864219004	-0.5501541272650032	0.4848977156740123	-1.1345776840797939	0.25655230770796994	0.9133828556565361	NS	NS
PRELID2_ENSG00000186314.12	129.40436835124805	-0.5500524549289445	0.418306920455477	-1.3149494498680903	0.18852689196654587	0.8798150153906934	NS	NS
CA2_ENSG00000104267.10	2906.794886440438	-0.5487423589196339	0.3898845361308514	-1.4074483803981066	0.15929447366314375	0.8667599336650839	NS	NS
POU3F4_ENSG00000196767.9	906.6286034264431	-0.5484234975076213	0.5989703422489413	-0.9156104381536943	0.3598712546072454	0.9495599117883613	NS	NS
PAPPA_ENSG00000182752.10	485.21045416089987	-0.5483838363605077	0.513495811118342	-1.0679421808060774	0.2855465938714567	0.9271537838649301	NS	NS
NA_ENSG00000240240.9	1844.0806331197405	-0.5483834437151408	0.43694941020613903	-1.25502731187217	0.20946884544440242	0.8923129507047128	NS	NS
SLC18B1_ENSG00000146409.12	1643.1107753032	-0.5477775919436874	0.26741403228054117	-2.0484250107302513	0.04051837294414304	0.7241581547463861	NS	NS
SPP1_ENSG00000118785.15	73799.41520263834	-0.5474978389647103	0.4895784464099073	-1.118304621005127	0.26343691400299757	0.9183053051998621	NS	NS
SPC24_ENSG00000161888.11	274.5642139858114	-0.5463836115732579	0.34455972377932453	-1.5857442813693243	0.1127973297555648	0.8466389394088032	NS	NS
FUT3_ENSG00000171124.13	122.5311296450914	-0.5459644084570171	0.979753211313843	-0.5572468680402509	0.577358771808738	0.9717362141678688	NS	NS
ALDH8A1_ENSG00000118514.14	214.37768629723953	-0.5459415938337528	0.4044881012153977	-1.349709898000259	0.1771090561457839	0.8777632615092849	NS	NS
PDLIM5_ENSG00000163110.15	5061.585066169116	-0.5459267922372273	0.2044964251426224	-2.6696153336493795	0.007593818829263434	0.5347919613423276	NS	NS
HCG23_ENSG00000225914.3	12.636358890011246	-0.543631830591035	0.7471465959066329	-0.727610663783269	0.4668519509378824	0.9608024231171975	NS	NS
PTGFRN_ENSG00000134247.10	7106.979200749909	-0.5435456868888081	0.3248048408056539	-1.6734531589510304	0.09423812038848554	0.8188988090768485	NS	NS
MFAP3L_ENSG00000198948.12	1840.000868272862	-0.5429085135579074	0.2765442927654787	-1.9631882767449367	0.04962430105046314	0.7476685594835943	NS	NS
BACE2_ENSG00000182240.16	1061.279235051554	-0.5421135540513724	0.35818349484594814	-1.5135079138264902	0.13015069248334624	0.8623732613052875	NS	NS
NA_ENSG00000269547.1	66.53357694066978	-0.5419716771543931	3.652475215792917	-0.14838476516170865	0.8820391226128065	0.9913367982918136	NS	NS
CLIC4_ENSG00000169504.15	8582.058542546558	-0.5418257971923854	0.3195548493372781	-1.6955643086502146	0.08996842180922213	0.8131264696540943	NS	NS
TTPA_ENSG00000137561.5	55.864101020465725	-0.5416039272423584	0.5280653990117303	-1.02563797638695	0.3050622598550282	0.9318972251632199	NS	NS
NA_ENSG00000269749.1	14.357338225272155	-0.5414296987562295	0.5703257405901334	-0.9493341440209163	0.34245069310675064	0.9453762874317228	NS	NS
H2AC15_ENSG00000275221.2	1744.004038110994	-0.5413503066095476	0.28903088466472426	-1.8729842910646515	0.06107055425772991	0.7749709870581115	NS	NS
TMEM185B_ENSG00000226479.4	1070.1204232081209	-0.5405028749146827	0.2652196322007781	-2.03794444034787	0.04155548955021307	0.7316512289193158	NS	NS
TMEM196_ENSG00000173452.14	82.01117405270544	-0.540431608659455	0.8582106967299721	-0.6297190313738268	0.5288784287058896	0.964015961947573	NS	NS
TSPAN2_ENSG00000134198.10	108.24960469835344	-0.5402222242023644	0.6397952654194539	-0.8443673365544387	0.398464168876369	0.9521009204054599	NS	NS
RPS19_ENSG00000105372.8	7262.1627844336645	-0.5396650855836062	0.24354492009629175	-2.215874941551791	0.026700068139535283	0.6977641531369349	NS	NS
AQP1_ENSG00000240583.14	21785.711938839675	-0.5384530001220033	0.6724117675737884	-0.8007786687982302	0.4232597901545039	0.9545195883733139	NS	NS
TCF7L1_ENSG00000152284.5	2131.8657456855	-0.5382447511926508	0.28260585890319323	-1.9045774680029786	0.05683501781242187	0.7705906930183247	NS	NS
TFCP2L1_ENSG00000115112.8	1144.491195003297	-0.5377123553899797	0.6377392689256244	-0.8431539056640557	0.39914237394933444	0.9521009204054599	NS	NS
USP32P1_ENSG00000188933.16	1409.1078924977019	-0.5375731496121647	0.5186953543394247	-1.0363947645083142	0.30001801186913596	0.9304347785089055	NS	NS
GLUL_ENSG00000135821.19	26079.53510696568	-0.5375135800289259	0.33181940845812763	-1.6198979514989849	0.10525419997849193	0.8375996734621675	NS	NS
POU4F3_ENSG00000091010.6	13.372386087903847	-0.5369483823836092	0.5076066212565495	-1.057804133946137	0.29014474774311033	0.9288289123846453	NS	NS
KCNG4_ENSG00000168418.8	35.4849739894449	-0.5368873259845182	0.8898857988182446	-0.6033216022746927	0.5462947647906361	0.9679579159981545	NS	NS
LRP2_ENSG00000081479.15	1129.6365896490652	-0.5365955601352927	0.5271559061676053	-1.0179067593803761	0.3087222690536794	0.932516237925892	NS	NS
NA_ENSG00000283743.2	18.041594777815895	-0.5355628436117285	0.6916453697614267	-0.7743315679196455	0.4387347402255063	0.9574299749161654	NS	NS
PCDHGB1_ENSG00000254221.3	2910.060923953703	-0.5350434136406356	0.4441253331861115	-1.2047126647838047	0.22831424514444	0.9074137504370128	NS	NS
FOXD3-AS1_ENSG00000230798.5	101.21021761205813	-0.5348636934463892	0.4676264865252809	-1.1437840003903912	0.2527132267383936	0.911973502529632	NS	NS
ST8SIA3_ENSG00000177511.6	406.77202132772254	-0.53449491525253	0.9971553669753508	-0.5360196945775878	0.5919449391705665	0.9724421214714984	NS	NS
RAB32_ENSG00000118508.5	295.33945175386094	-0.5344944723683646	0.24270331303127	-2.20225453741334	0.027647333606779057	0.6977641531369349	NS	NS
ADRA1B_ENSG00000170214.5	151.12229427929424	-0.5343758232067098	0.48912651430668436	-1.092510439684842	0.27460880432950757	0.9220991345568837	NS	NS
RPL7P9_ENSG00000137970.7	32.16665238801916	-0.5343379887697086	0.5127278690017589	-1.0421473476954215	0.2973433697140215	0.9304347785089055	NS	NS
DOT1L_ENSG00000104885.18	12925.312085881638	-0.534314535539355	0.22639017470876135	-2.3601489606460246	0.018267598171302725	0.6468105218054744	NS	NS
RPS24_ENSG00000138326.21	11233.055300957194	-0.5341844128882108	0.24507028049910656	-2.179719269918403	0.029278277268213155	0.6977641531369349	NS	NS
NA_ENSG00000268744.1	19.324999154147143	-0.5340847480912544	0.5674443360214562	-0.941210818731407	0.3465968336475765	0.9464252236908505	NS	NS
TFPI_ENSG00000003436.16	1320.2348025548222	-0.534078581861756	0.4851897564814429	-1.1007622785255216	0.27100013305917214	0.9217379652971769	NS	NS
ELL2_ENSG00000118985.16	6402.59500715527	-0.5338532293096909	0.3912434879043682	-1.3645038085341394	0.17240905635944712	0.8777632615092849	NS	NS
CHRM3_ENSG00000133019.12	357.0147881526654	-0.5332794562504941	0.7413938069043203	-0.7192931088502009	0.47196034096286665	0.9608024231171975	NS	NS
PABPC5_ENSG00000174740.8	272.30513786655115	-0.5332603403969953	0.6029206517264605	-0.8844618920748639	0.37644692511839106	0.9513835118242482	NS	NS
H3C8_ENSG00000273983.1	1307.645231558742	-0.5324087211717452	0.504850339429323	-1.0545872302939796	0.2916141465407369	0.9288289123846453	NS	NS
H3C11_ENSG00000275379.2	2189.1683627331076	-0.5321970890556094	0.42332959907428164	-1.2571695676829457	0.20869224050106017	0.8923129507047128	NS	NS
GFPT2_ENSG00000131459.13	2311.7491120476157	-0.5312142978435693	0.5059197716974121	-1.0499971093465899	0.2937194417729966	0.9295647551550388	NS	NS
EPB41L4A_ENSG00000129595.14	1276.4549513676031	-0.5287612320846945	0.30954750328617614	-1.7081747598392214	0.08760392038311807	0.8093788771332571	NS	NS
PAPLN_ENSG00000100767.17	1986.9407862966061	-0.5282935235433149	0.5362558722893257	-0.985151959806018	0.3245494338896678	0.937783760053694	NS	NS
PLCB1_ENSG00000182621.18	2893.5174555621616	-0.5282510690113453	0.4026365998127312	-1.3119797585640207	0.18952696425911747	0.8798150153906934	NS	NS
H4C9_ENSG00000276180.1	324.8544400042446	-0.5277448787735842	0.48610218869099114	-1.085666534838552	0.27762655154152205	0.9249875950050234	NS	NS
MYZAP_ENSG00000263155.6	133.72736053881954	-0.5275297982800028	0.6413275106780854	-0.8225591285211474	0.4107587490712	0.9524226074646498	NS	NS
PLAU_ENSG00000122861.16	1107.5339111157828	-0.5273176354689602	0.44499373985263324	-1.1850001207738108	0.2360173991557846	0.9107271393776368	NS	NS
MARCHF5_ENSG00000198060.10	742.4191121711225	-0.5269990005178679	0.16480131328651973	-3.1977839861120505	0.0013848797652479996	0.38841518250116963	NS	NS
CTNNA2_ENSG00000066032.19	6774.361425296341	-0.5268703813218002	0.4507551193017542	-1.1688616695866991	0.24245936892513006	0.911973502529632	NS	NS
VIPR2_ENSG00000106018.14	630.4172430628032	-0.5268043853600182	0.8064476578851102	-0.6532406414838505	0.5136011531241247	0.9617000302721613	NS	NS
ZIM2-AS1_ENSG00000286125.1	53.078661056666505	-0.5266855061691599	0.39140807149849166	-1.3456173863578322	0.17842594160210748	0.8777662887566648	NS	NS
PDE6B-AS1_ENSG00000242686.4	189.936307044472	-0.5264591490848843	0.674349160380855	-0.7806922289152904	0.4349835322808945	0.9570408669022554	NS	NS
PCDHGA2_ENSG00000081853.15	3369.4101188529735	-0.5264310202819092	0.5058661710997808	-1.0406527464317674	0.29803674151397136	0.9304347785089055	NS	NS
ZYG11A_ENSG00000203995.10	37.91530542130229	-0.526403097875329	0.7524178096324701	-0.6996154146490214	0.4841675133491798	0.9608024231171975	NS	NS
NA_ENSG00000268100.1	22.953858483636132	-0.5262621553351244	0.45522697586995964	-1.1560434315857784	0.24766339247907881	0.911973502529632	NS	NS
KCNK6_ENSG00000099337.5	56.097716620273054	-0.5261584495871573	0.38891362080296216	-1.3528928313203212	0.17608986990443606	0.8777632615092849	NS	NS
PGAM1_ENSG00000171314.9	5048.558454624082	-0.5255485202520391	0.26375876850865776	-1.992534781776509	0.046312412857762	0.7404883834212794	NS	NS
CKS2_ENSG00000123975.5	269.1926285461896	-0.5251510170221674	0.286925649080735	-1.8302686382506037	0.06720977855623703	0.7851053778250697	NS	NS
TXNDC2_ENSG00000168454.12	393.6272644312541	-0.5251240363781352	0.31016363744569603	-1.6930548039180602	0.09044503602740858	0.8131264696540943	NS	NS
KBTBD11-AS1_ENSG00000253764.3	387.71861288452646	-0.524813910697838	0.6143125138436002	-0.8543109555333787	0.39293271856408357	0.9513835118242482	NS	NS
RGS2_ENSG00000116741.8	1072.3663675886803	-0.5246358316470409	0.4040975729053293	-1.2982899844586566	0.19418770671991095	0.8815986339219913	NS	NS
PCDHA3_ENSG00000255408.4	1333.2256048502568	-0.5244826902512338	0.7692122849757312	-0.6818438817156715	0.4953376734558261	0.9608024231171975	NS	NS
ADAM20_ENSG00000134007.5	999.3148528663298	-0.5243538069152144	0.31923453260075474	-1.6425347303231401	0.10047923472681419	0.8331895290190815	NS	NS
MOXD1_ENSG00000079931.15	2379.0892972945903	-0.524019643932291	0.7199002468456949	-0.7279059095038907	0.4666711854499071	0.9608024231171975	NS	NS
FGF20_ENSG00000078579.9	23.47090075583643	-0.5235479454633698	0.6494120947773927	-0.8061875497450245	0.42013471640009176	0.9533520733702353	NS	NS
PPP1R8P1_ENSG00000224986.2	86.4678581509631	-0.5231688933319999	0.45741898808619325	-1.1437410928673934	0.2527310260438575	0.911973502529632	NS	NS
GALC_ENSG00000054983.17	2174.3293484494043	-0.5228371655710851	0.31199847875362824	-1.67576831675499	0.09378358234293104	0.8182816816323728	NS	NS
CA3_ENSG00000164879.7	432.4110852043526	-0.5224501420416148	0.6937057040743976	-0.7531293731233091	0.45137217509572924	0.958542892305755	NS	NS
HK1_ENSG00000156515.24	5198.049544888095	-0.522440090151177	0.19500766162957747	-2.6790746875554388	0.007382592474781146	0.5274925002418713	NS	NS
NA_ENSG00000241889.1	60.28144675393519	-0.5223778233676346	0.29612988634279885	-1.764015884445152	0.07772930489535583	0.800446674154535	NS	NS
SLC39A8_ENSG00000138821.14	2067.1787209411104	-0.5220911861814213	0.2598416080538867	-2.009267068856611	0.044508818319569037	0.7337327037705831	NS	NS
NA_ENSG00000250090.1	27.28842203487773	-0.5219541121659761	1.305366654893291	-0.3998524937107758	0.6892651643078214	0.9804159718170794	NS	NS
IL15RA_ENSG00000134470.21	91.51334294384506	-0.5214949923899056	0.4090867097998454	-1.2747786224711588	0.20238760929442737	0.8867402347787694	NS	NS
NA_ENSG00000265690.7	54.60739373516286	-0.5212283585038018	0.5194203212264853	-1.0034808751283493	0.31562889993972826	0.9342927142615793	NS	NS
PLXNA4_ENSG00000221866.9	5256.480100246633	-0.5212014082930798	0.34787362652031684	-1.4982492737564288	0.1340684980000369	0.8623732613052875	NS	NS
MINPP1_ENSG00000107789.16	508.07024735424415	-0.5209101430970628	0.24546539483893678	-2.1221327081108945	0.03382659541757401	0.7072504096931256	NS	NS
CRYM_ENSG00000103316.12	75.55719749488895	-0.520785723244549	0.7261495807717687	-0.7171879417613183	0.4732581385616571	0.9608024231171975	NS	NS
SUSD5_ENSG00000173705.9	492.3964884672233	-0.5205776337859557	0.5781552481205106	-0.9004114992958545	0.3679013034597446	0.9513835118242482	NS	NS
USP9Y_ENSG00000114374.13	5141.560988019661	-0.5205237411543839	3.6286726635552977	-0.1434474226298455	0.8859368323644321	0.9913367982918136	NS	NS
KMO_ENSG00000117009.12	96.7113953870881	-0.5202381231289949	0.4315340333238323	-1.2055552585781737	0.22798901934369983	0.9074137504370128	NS	NS
MATR3_ENSG00000280987.4	816.5303939118604	-0.5197261730160886	0.6266190111868101	-0.8294133496392528	0.40687055004212236	0.9521009204054599	NS	NS
NA_ENSG00000265218.1	39.56914821432111	-0.5189296739704278	0.498464222306504	-1.0410570122148899	0.29784908903263907	0.9304347785089055	NS	NS
TRIM36_ENSG00000152503.10	1494.3814459295022	-0.5187790177835512	0.4123774137173203	-1.2580199606644022	0.20838453752839314	0.8923129507047128	NS	NS
CEND1_ENSG00000184524.6	580.7424863658406	-0.5187707565714827	0.45815773068838717	-1.1322972893898873	0.25750946932637025	0.9139720740022218	NS	NS
H2BC17_ENSG00000274641.2	4562.089098051437	-0.5184189377298837	0.40656618253829196	-1.2751157375984092	0.2022682798641197	0.8867402347787694	NS	NS
THBS1_ENSG00000137801.11	13928.507678409902	-0.5181605128879405	0.5527263409493007	-0.9374630345968425	0.3485204297716585	0.9464252236908505	NS	NS
ADA_ENSG00000196839.13	313.67178823700317	-0.516974659014375	0.3459418915010302	-1.4943973878712387	0.1350717839136668	0.8623732613052875	NS	NS
CTDSP2_ENSG00000175215.11	3530.517149700161	-0.5166688318507351	0.35671290330207184	-1.4484164353684994	0.1475006210377118	0.8667599336650839	NS	NS
PCDHGA7_ENSG00000253537.3	2978.4913349419667	-0.5163142366680854	0.4563019612617447	-1.131518775944766	0.25783680527813024	0.9139720740022218	NS	NS
GCLC_ENSG00000001084.13	1977.8440169134005	-0.5159944926140231	0.26341248629858477	-1.958883953698118	0.05012637864466892	0.7476685594835943	NS	NS
MAG_ENSG00000105695.15	852.1500809357668	-0.5158209852233477	0.83231765866733	-0.619740527972526	0.535428628736994	0.9662535512363529	NS	NS
MCM3AP-AS1_ENSG00000215424.10	193.38759391733814	-0.5156046507553335	0.38259618231988846	-1.3476471396785572	0.1777719012115217	0.8777632615092849	NS	NS
RPL29_ENSG00000162244.12	5529.2727978821085	-0.5154313887973703	0.23373870826999915	-2.205160594119391	0.02744282729407072	0.6977641531369349	NS	NS
ANKUB1_ENSG00000206199.11	81.29570727439653	-0.5154067991124452	0.8856572593427487	-0.5819483707443798	0.5606014576632714	0.9701794167539443	NS	NS
BTNL8_ENSG00000113303.12	19.87394319173491	-0.5150755001081672	0.5581725465430192	-0.9227890251826807	0.35611716122928555	0.9478867061797267	NS	NS
NA_ENSG00000269886.1	15.911262150856087	-0.5149479521132684	0.35158862834962706	-1.4646319891813833	0.14302134946913456	0.8667599336650839	NS	NS
PRELID3B_ENSG00000101166.16	1077.6482041491472	-0.5140081691987943	0.24743251183592638	-2.07736713896206	0.03776768672679846	0.7181718278708011	NS	NS
PCDHGB6_ENSG00000253305.2	5205.493657510422	-0.5138817849490039	0.41018878936188324	-1.2527933436416738	0.210280924723663	0.8923129507047128	NS	NS
ERRFI1_ENSG00000116285.13	2262.4820787054337	-0.5136460493109972	0.3429858475025295	-1.4975721390580383	0.1342444498971285	0.8623732613052875	NS	NS
CALHM2_ENSG00000138172.11	308.82433301283777	-0.5133616733364044	0.30408381668279383	-1.688224249934088	0.0913681898591967	0.8131264696540943	NS	NS
CENPE_ENSG00000138778.13	1805.0788107568883	-0.5131616595556088	0.3663407219159986	-1.4007770058204887	0.16128076677512157	0.8691063835238859	NS	NS
NKAIN3_ENSG00000185942.13	1476.8216202545618	-0.5130396830415779	0.6578659129840093	-0.7798544854140335	0.43547653138123593	0.9570408669022554	NS	NS
IGSF6_ENSG00000140749.9	231.4959408813378	-0.5128965620358391	0.4514650566267063	-1.1360714511730803	0.2559266620331984	0.9129701609431061	NS	NS
PSMD5_ENSG00000095261.14	1496.799781058404	-0.5125025387438178	0.2277419675675053	-2.250364938082421	0.02442578880357681	0.6881153973452176	NS	NS
MPV17L_ENSG00000261130.5	118.93383884728719	-0.512398764651037	0.35892010534099966	-1.4276123210323413	0.1534034752605249	0.8667599336650839	NS	NS
TMSB4Y_ENSG00000154620.6	38.46748064568771	-0.5121530228553006	0.9710732319449704	-0.5274092684333448	0.5979094085622358	0.9733816784315714	NS	NS
PCDHAC1_ENSG00000248383.5	639.1645168536576	-0.5119730748960367	0.3971741384659971	-1.2890393037004544	0.19738442289511282	0.884689683319818	NS	NS
NUF2_ENSG00000143228.13	343.65365320982943	-0.5116483424653854	0.36297326574686184	-1.4096033806032695	0.15865682824528174	0.8667599336650839	NS	NS
NCAPH_ENSG00000121152.10	867.2725979467368	-0.5102483911983162	0.3487829441623192	-1.4629396297568182	0.14348389883080281	0.8667599336650839	NS	NS
OR51E1_ENSG00000180785.10	36.00056175988313	-0.5102218010325935	0.6267159313313574	-0.8141197239851701	0.41557636753980465	0.9533082512581417	NS	NS
IGFBP6_ENSG00000167779.9	245.3457392054335	-0.5099017779662338	0.5376697852028941	-0.9483549048117298	0.342948808433799	0.9453762874317228	NS	NS
RPS3AP44_ENSG00000234031.1	24.610607750159392	-0.5091807196468651	0.2802804538259288	-1.816682942732415	0.06926567501897582	0.7861049066673713	NS	NS
SCN5A_ENSG00000183873.18	104.11497044162863	-0.5086804408077013	0.7647933624859187	-0.6651214115591478	0.5059728407210252	0.9608024231171975	NS	NS
CISD1_ENSG00000122873.12	317.46280072628497	-0.5086605661902259	0.1856943806350933	-2.73923510474876	0.006158231828367126	0.4993728418197694	NS	NS
SYT15_ENSG00000204176.14	281.1017930645091	-0.5086254537435491	0.27600039852276564	-1.8428431859731376	0.06535190939165848	0.7831508468532464	NS	NS
NA_ENSG00000228169.3	103.4771478442925	-0.5084872196792596	0.28556514342138617	-1.7806347567039187	0.07497213790926441	0.7986325778501577	NS	NS
PPP1R14B_ENSG00000173457.11	3435.139828258356	-0.5083151264755928	0.2031791703834254	-2.501807274418615	0.012356116701566318	0.60407681652102	NS	NS
MMP25_ENSG00000008516.18	273.4925842287561	-0.5077732830930122	0.5116590000084869	-0.9924056511946233	0.32099968334587875	0.9366677342320171	NS	NS
FBP1_ENSG00000165140.12	191.31633073272047	-0.5070419939997723	0.4307417405087952	-1.177136892748891	0.23914087198243605	0.9110108661237225	NS	NS
VSIG4_ENSG00000155659.15	5426.101857997799	-0.5063014435620836	0.5092833673987989	-0.9941448631005846	0.3201523466432438	0.9366677342320171	NS	NS
NA_ENSG00000283208.2	88.81026601629425	-0.5059070641106292	0.3999819115299038	-1.2648248571430865	0.20593411868944417	0.8919440533097152	NS	NS
PCDHB5_ENSG00000113209.9	4138.165612366469	-0.5056436860037647	0.5115708929177653	-0.988413713532069	0.3229500740390033	0.9374748840550648	NS	NS
AGAP2_ENSG00000135439.12	6161.021286252639	-0.5056067112243957	0.5531301167387255	-0.9140827735171438	0.3606733535275896	0.9505603932053326	NS	NS
RPL26P6_ENSG00000229659.1	13.907752745451145	-0.50494487473624	0.405912265042399	-1.243975406073272	0.2135086146551378	0.8950538073661836	NS	NS
GCOM1_ENSG00000137878.17	778.0340709141401	-0.5048714747940999	0.5686709356924602	-0.8878095276301173	0.37464321703693376	0.9513835118242482	NS	NS
RBM11_ENSG00000185272.14	21.282929780760615	-0.5048137623791893	0.6051247378248705	-0.8342309127763468	0.40415087460811766	0.9521009204054599	NS	NS
CDK2_ENSG00000123374.11	711.845049606582	-0.5041868374213141	0.2935201014231975	-1.7177250722408859	0.0858467739355054	0.8078192521537051	NS	NS
NA_ENSG00000167774.2	39.581567448001174	-0.503606227749631	0.4846262635333555	-1.039164126347373	0.2987284113518052	0.9304347785089055	NS	NS
ATP10B_ENSG00000118322.14	1333.7015431095467	-0.5035351977485382	0.7407570861253608	-0.6797575172481349	0.496658010203493	0.9608024231171975	NS	NS
NA_ENSG00000285130.2	190.11755726704283	-0.5031411757769556	0.2753267744047528	-1.827432790961685	0.06763472281468155	0.7857333684154774	NS	NS
MSTN_ENSG00000138379.5	296.68253242384947	-0.5023692351528509	0.6394568711164879	-0.7856186364464538	0.43209094293795947	0.9561573636646296	NS	NS
PDCD6_ENSG00000249915.8	1215.369115461863	-0.5022741151222531	0.15996831169366682	-3.1398350698611406	0.0016904297566907392	0.3908363113194177	NS	NS
ETV1_ENSG00000006468.14	7223.002482185602	-0.501800420834202	0.37601013382918536	-1.3345396192490941	0.18202707149783753	0.8784891338006803	NS	NS
ATP13A3_ENSG00000133657.16	9691.507136450922	-0.5017698620068705	0.20348648878847697	-2.4658632865224646	0.013668349192904116	0.6145768688196304	NS	NS
RNASE3_ENSG00000169397.4	24.61968907881144	-0.5016946238034995	0.6790261777484219	-0.7388443041578532	0.4600015455868166	0.9608024231171975	NS	NS
NA_ENSG00000225125.2	14.59721355477605	-0.5012514503132681	0.5530496085356139	-0.9063408464215372	0.3647554719909666	0.9513835118242482	NS	NS
IL12A_ENSG00000168811.7	72.62323077762669	-0.500987480641916	0.44770109533593455	-1.119022235730734	0.2631306530423973	0.918244228837546	NS	NS
CDC20_ENSG00000117399.14	651.9411099491404	-0.500914548714389	0.38443813640797175	-1.3029782981332805	0.19258217072154812	0.8802667610522408	NS	NS
NA_ENSG00000259316.12	225.65693134024738	-0.5007983966139296	0.43044853943137745	-1.1634338387475638	0.24465352692518844	0.911973502529632	NS	NS
NA_ENSG00000257576.1	204.54219449630997	-0.5003021064335909	0.376792733755302	-1.3277912804934788	0.18424706828592166	0.8794946235523683	NS	NS
NA_ENSG00000234773.7	52.61758044128772	-0.4995230203816799	0.39423384334186684	-1.2670729030955104	0.20512922344084497	0.8904489990593026	NS	NS
ARFGEF3_ENSG00000112379.9	4633.7638069405	-0.4990704086158036	0.3534555602675702	-1.4119749827616268	0.1579573275110315	0.8667599336650839	NS	NS
FZD8_ENSG00000177283.8	245.48582098629382	-0.49898296023591254	0.3788380505782122	-1.3171405551114146	0.1877915152243478	0.8798150153906934	NS	NS
RPL23AP49_ENSG00000243422.2	20.90013362709001	-0.498636322976668	0.6763230143133586	-0.7372754030600479	0.46095488704957305	0.9608024231171975	NS	NS
DPY19L2_ENSG00000177990.12	1445.1405767519832	-0.49862602327972044	0.43556871008901815	-1.1447700712427555	0.25230441616503174	0.911973502529632	NS	NS
FAM83G_ENSG00000188522.15	149.27714519099888	-0.49853112112219117	0.5984400337849514	-0.8330510877909242	0.40481591738186185	0.9521009204054599	NS	NS
PPAN-P2RY11_ENSG00000243207.6	979.6873314668978	-0.498498099726568	0.22150114223100473	-2.2505441493691336	0.024414424225764536	0.6881153973452176	NS	NS
AGMO_ENSG00000187546.14	466.9105738146946	-0.4980811198883472	0.5858502462001174	-0.8501850483446078	0.3952222130506936	0.9518192983598113	NS	NS
TEAD3_ENSG00000007866.22	568.1911808408541	-0.49804795232255816	0.2520598193623282	-1.9759117243777344	0.048164776070357615	0.7416241129315769	NS	NS
SLC7A7_ENSG00000155465.20	772.7826338944521	-0.49783755167466126	0.33700913761603085	-1.477222710328612	0.13961594804578736	0.8667599336650839	NS	NS
AVPR1A_ENSG00000166148.4	95.81216705062882	-0.49704397206207795	0.4464576874915654	-1.1133058876300976	0.2655770786737477	0.9201911393246077	NS	NS
CDCA2_ENSG00000184661.14	770.4763456418414	-0.49685787255710007	0.39003596348907704	-1.273877075622578	0.20270698396954587	0.8867402347787694	NS	NS
IER5L_ENSG00000188483.8	471.5481799712318	-0.4963731054711001	0.345283422811538	-1.437581629112932	0.150552796464112	0.8667599336650839	NS	NS
RPS2P5_ENSG00000240342.3	1438.41247728437	-0.4956739431797622	0.6240035419365249	-0.7943447590721903	0.42699475375825036	0.9545195883733139	NS	NS
XIRP1_ENSG00000168334.9	159.87654241578892	-0.4955579508718031	0.512857117764867	-0.9662690322629096	0.33390957772576046	0.9404125774371845	NS	NS
ST8SIA4_ENSG00000113532.13	876.330900504887	-0.4951948258740789	0.3311266756146281	-1.4954845451666257	0.13478803037377743	0.8623732613052875	NS	NS
PTPN14_ENSG00000152104.12	4172.813878344443	-0.495101353657972	0.2701186773377064	-1.8329030725964532	0.06681698674707988	0.7849889336054712	NS	NS
CCNA2_ENSG00000145386.11	598.880558570092	-0.4948345993899823	0.3176695963955948	-1.557702106227892	0.11930388099555653	0.8567576650916262	NS	NS
NA_ENSG00000268278.1	129.68061924615995	-0.4946810699384481	0.608090207068839	-0.8134994844316703	0.4159317417636834	0.9533207799829388	NS	NS
NA_ENSG00000257411.2	144.0166211510038	-0.4946693055021677	0.2714586158751351	-1.8222641558362052	0.06841491415622084	0.7861049066673713	NS	NS
H4C15_ENSG00000270276.2	44.60716914405695	-0.4946104264620649	0.4051142178369444	-1.220915990317432	0.22211782949827166	0.9056210483461444	NS	NS
BDNF_ENSG00000176697.20	171.2009344829516	-0.49451356452928835	0.5534267936065261	-0.8935482890278642	0.3715636244614793	0.9513835118242482	NS	NS
SGPL1_ENSG00000166224.17	2163.2729607725823	-0.4945020540759443	0.1992767776233204	-2.4814835926876966	0.013083673355382453	0.614069390139717	NS	NS
LOC401127_ENSG00000224097.5	26.675647253304383	-0.49444752220796095	0.31716571105214386	-1.5589564223941943	0.11900669460825379	0.855643713175837	NS	NS
NA_ENSG00000286882.1	13.18969615164615	-0.4943420362911669	0.5766811570535039	-0.8572189853002296	0.39132387199334673	0.9513835118242482	NS	NS
TMIGD3_ENSG00000121933.19	445.0206136298616	-0.49393271184113086	0.5138930676500999	-0.9611585423787821	0.3364724579284327	0.940773764021728	NS	NS
RAD51_ENSG00000051180.17	218.86196046276194	-0.4935372358056291	0.390862079725641	-1.2626889673003305	0.20670098050375435	0.8923129507047128	NS	NS
TRIM63_ENSG00000158022.7	13.64568130993348	-0.49325197774023505	0.8000643048748113	-0.6165154159919881	0.5375544005806571	0.9663773171271021	NS	NS
RPS29_ENSG00000213741.11	2557.3038054048825	-0.4927710899840177	0.26187115596180033	-1.8817310679909292	0.05987253922537535	0.7737374299894662	NS	NS
HDAC1P2_ENSG00000233012.2	24.387173428031904	-0.49231679724447275	0.5217481747154796	-0.9435908376928076	0.34537877610085616	0.9464252236908505	NS	NS
H2AZ1_ENSG00000164032.12	1235.3911297759505	-0.49128220246012855	0.22702312530746527	-2.1640183210180375	0.030462943346148894	0.7045747096831434	NS	NS
ANKRD1_ENSG00000148677.7	26.837768398669436	-0.4907845320091163	0.6716061808936189	-0.730762381245648	0.4649243050877288	0.9608024231171975	NS	NS
KIF20B_ENSG00000138182.15	811.0480269918027	-0.4905993263685161	0.23002416769528236	-2.1328164396117844	0.03293978712482153	0.7050283110097604	NS	NS
SUPV3L1_ENSG00000156502.14	1533.5398962216632	-0.4905819670500863	0.14736629040948154	-3.328997192552811	8.715928294824271e-4	0.3288549204209304	NS	NS
UQCRHL_ENSG00000233954.6	179.28166538714692	-0.4903834728251341	0.28879662662600103	-1.6980235488006346	0.08950331736022185	0.8131264696540943	NS	NS
SFXN3_ENSG00000107819.13	1833.3673444690041	-0.4903738099500788	0.238475108349379	-2.0562892846311427	0.039754640529630396	0.7213036775201793	NS	NS
SGO2_ENSG00000163535.18	1323.5623803766707	-0.49014313480622507	0.2644879795733208	-1.853177356479252	0.0638569420790512	0.7792878184823865	NS	NS
TWSG1_ENSG00000128791.12	1423.6478333205723	-0.49011915987977756	0.22041132720886394	-2.2236568604994416	0.026171539778303127	0.6969020966902619	NS	NS
PTPN7_ENSG00000143851.15	199.17493622800976	-0.48977887825542715	0.37009297450128176	-1.3233941522814043	0.1857043354572532	0.8798150153906934	NS	NS
ZNF433-AS1_ENSG00000219665.8	50.85546854498837	-0.48968588504760585	0.2839803745060875	-1.7243652343909026	0.08464192954109558	0.8078192521537051	NS	NS
KCNQ1OT1_ENSG00000269821.1	161.17453126543654	-0.48901182533820386	0.37502818457859977	-1.3039335320562153	0.19225624605560404	0.8802667610522408	NS	NS
ADCY8_ENSG00000155897.10	3204.181297790595	-0.4883535109329302	0.6142467956023574	-0.7950444583988905	0.42658764124655785	0.9545195883733139	NS	NS
MAGEB17_ENSG00000182798.10	18.370000832785756	-0.48820710108254545	0.3754098373912318	-1.3004643258023163	0.1934418754801288	0.8811290641933897	NS	NS
NA_ENSG00000226085.3	14.10253939971811	-0.4878023688262522	0.6589736633939065	-0.7402456212194093	0.45915097018311823	0.9608024231171975	NS	NS
SERTAD1_ENSG00000197019.5	270.0758153463372	-0.4876063833903839	0.24392303052780745	-1.9990174045283369	0.045606470761894044	0.7393048944559666	NS	NS
C1orf21_ENSG00000116667.15	1331.392291034378	-0.4872516950546086	0.26021426946330584	-1.872501827280915	0.06113720933669047	0.7749709870581115	NS	NS
BEND4_ENSG00000188848.16	30.357879618354925	-0.48624393640682295	0.9134048448806368	-0.5323421910142868	0.5944890157506655	0.9728128411637593	NS	NS
MAP7D2_ENSG00000184368.16	152.114786664351	-0.4861721732542626	0.5486572800606752	-0.8861126807622011	0.37555681046535044	0.9513835118242482	NS	NS
R3HDM2_ENSG00000179912.20	6589.874207674964	-0.48501395881312337	0.1709110313784404	-2.8378154113363188	0.004542344307650146	0.4914342979094479	NS	NS
POLQ_ENSG00000051341.15	1013.2850413565122	-0.4849732274027673	0.3491222154453902	-1.3891216483719495	0.1647957618701965	0.8721834392511612	NS	NS
FAT3_ENSG00000165323.16	20660.5463201127	-0.48460324163477203	0.39923781200508923	-1.2138210035791765	0.2248160839674691	0.9065279034945751	NS	NS
RBP4_ENSG00000138207.14	21.459096474842625	-0.4844695536544654	0.47097016694607624	-1.0286629337818223	0.3036380934741156	0.9314510355718315	NS	NS
FXYD7_ENSG00000221946.8	33.99974048435248	-0.48443808978448244	0.83032529492274	-0.5834316896603257	0.5596027300141133	0.9701794167539443	NS	NS
ZNF705A_ENSG00000196946.10	25.880609238143784	-0.484064574702023	0.5739530186375752	-0.8433871048384318	0.3990119814681442	0.9521009204054599	NS	NS
GNRH1_ENSG00000147437.10	28.99331922320845	-0.48401954014369397	0.38169471600117105	-1.2680802742425414	0.2047692850569997	0.8894030251276558	NS	NS
NA_ENSG00000159860.7	147.14293531923195	-0.4838153533821681	0.5632962228205497	-0.8589004040531228	0.39039546648434	0.9513835118242482	NS	NS
KIF14_ENSG00000118193.12	1162.2733912540198	-0.48364335103165196	0.33989634211105413	-1.4229142568225446	0.15476101280308246	0.8667599336650839	NS	NS
NEK2_ENSG00000117650.13	399.1511513322239	-0.48341515343721025	0.39163871870761874	-1.2343395337224254	0.21707641030140254	0.9004779054701354	NS	NS
SLITRK6_ENSG00000184564.11	107.11052889589557	-0.48279636788467173	2.334450286292419	-0.20681372857652514	0.8361553340873855	0.9910698076751241	NS	NS
DIRAS1_ENSG00000176490.5	730.5169365101336	-0.4827269690703095	0.34651689557440024	-1.3930834981945743	0.16359454257845665	0.8713069629725742	NS	NS
DISP2_ENSG00000140323.6	1018.2029074600734	-0.48192883188483104	0.5088820949813089	-0.947034365401542	0.34362126777834234	0.9460847777925754	NS	NS
RGS17_ENSG00000091844.8	205.77158029578231	-0.4817195554986079	0.35356752975767275	-1.3624541705760358	0.1730545980347221	0.8777632615092849	NS	NS
RPL17P50_ENSG00000213700.3	30.609689346344968	-0.4816820204734502	0.35106686163217315	-1.372052087838834	0.17004722320752133	0.8777632615092849	NS	NS
IGF2BP2_ENSG00000073792.16	1209.5415169940384	-0.4816251263545371	0.5804925168266949	-0.8296836089935773	0.40671769112645534	0.9521009204054599	NS	NS
NA_ENSG00000272990.1	88.06803049435977	-0.4815912445783182	0.339111665674723	-1.4201553450545759	0.15556246070558588	0.8667599336650839	NS	NS
IPMK_ENSG00000151151.6	458.103726178588	-0.48147957009490094	0.21905353819546008	-2.1979995121798934	0.02794914070126033	0.6977641531369349	NS	NS
H2AC17_ENSG00000278677.2	3444.9477270539373	-0.4811802447167766	0.3960574263402494	-1.2149254444313815	0.2243945282413896	0.9060955936453942	NS	NS
PCDHGA1_ENSG00000204956.6	3966.3716078028983	-0.4808194322441826	0.5410481420275587	-0.8886814220308176	0.37417431824704184	0.9513835118242482	NS	NS
ANKRD37_ENSG00000186352.9	282.86666788813153	-0.48022085915589297	0.31380448645264086	-1.5303186534535653	0.12593787327288014	0.8616282324379388	NS	NS
NA_ENSG00000198406.7	1817.4305026746706	-0.4799872471170142	0.16743936771067133	-2.866633179996316	0.004148635626704596	0.4914342979094479	NS	NS
NA_ENSG00000213137.3	12.526750953881882	-0.4797921689703572	0.5684472944771123	-0.8440398496604602	0.39864713789266554	0.9521009204054599	NS	NS
PLIN2_ENSG00000147872.10	2546.1178074915556	-0.47939964839662635	0.4600521438857812	-1.042055025213943	0.297386168463633	0.9304347785089055	NS	NS
ID2_ENSG00000115738.10	2875.7591066736186	-0.4793796366347602	0.26719480653183647	-1.7941203381048565	0.07279396349896058	0.793698690383048	NS	NS
CCRL2_ENSG00000121797.10	120.08012715540008	-0.4793033031579677	0.4177030446606382	-1.1474738077319415	0.25118585219389866	0.911973502529632	NS	NS
PLPP3_ENSG00000162407.9	4214.542001289952	-0.47906910867982944	0.2745047250246593	-1.7452126138695563	0.08094786635755878	0.8077242835750924	NS	NS
FBN3_ENSG00000142449.13	1825.6467199549597	-0.4786441978160782	0.8358422436666769	-0.5726489674850118	0.5668823973486157	0.9705379565501591	NS	NS
NA_ENSG00000226067.7	479.22102498629283	-0.47777297557543424	0.28226570116210237	-1.6926356040015433	0.09052484964629166	0.8131264696540943	NS	NS
DMRTA1_ENSG00000176399.4	111.40031402532897	-0.4774204201302949	1.0273914729039668	-0.4646918265545316	0.642152162382962	0.9760204365325563	NS	NS
NA_ENSG00000215221.2	18.228275206151157	-0.4768767352210776	1.1719848062341156	-0.4068966872987061	0.6840838691316259	0.9804159718170794	NS	NS
KCND3_ENSG00000171385.10	1980.825569421326	-0.4766390853489434	0.32700495190842127	-1.4575898088614498	0.14495364036073305	0.8667599336650839	NS	NS
NA_ENSG00000280355.1	22.65975725351883	-0.47638075893854426	0.5406773991220514	-0.8810813244868168	0.37827380459430276	0.9513835118242482	NS	NS
WDR72_ENSG00000166415.15	29.07162500086691	-0.47626104472427533	0.9566881691272375	-0.4978226553786656	0.6186090461745644	0.9741638455903028	NS	NS
LRRK2_ENSG00000188906.17	6515.6972620148845	-0.4759879595765672	0.4229255433149341	-1.1254651488905694	0.26039197747095477	0.9153534196265118	NS	NS
POC1A_ENSG00000164087.8	233.19327846009656	-0.475906370217195	0.30952349037537474	-1.5375452429799088	0.12415984472364439	0.8613881824050736	NS	NS
MAFA_ENSG00000182759.4	22.186520451150898	-0.47588414596046713	0.9230997182337636	-0.5155284272765376	0.606183810137805	0.9735909674126269	NS	NS
SLC10A6_ENSG00000145283.8	169.4470809579615	-0.4758065333507372	0.6625261664287452	-0.7181701757011438	0.4726523648397774	0.9608024231171975	NS	NS
ADAMTS3_ENSG00000156140.10	831.9743117697367	-0.4756061788229877	0.5641291190063115	-0.8430803566047911	0.3991835039605707	0.9521009204054599	NS	NS
NDUFAF4_ENSG00000123545.6	391.56514007926774	-0.47542497732472183	0.20014671780663568	-2.3753823321951053	0.01753078091632055	0.6468105218054744	NS	NS
BLID_ENSG00000259571.2	104.74031946510875	-0.47523457398010277	0.24333333234741433	-1.9530188050915935	0.050817366948316026	0.7476950168828663	NS	NS
LPAR1_ENSG00000198121.14	1736.93609487296	-0.4750361764868748	0.32631486098378404	-1.4557601668974596	0.14545893079043554	0.8667599336650839	NS	NS
DSC2_ENSG00000134755.18	586.577978432193	-0.47498156151490856	0.3972584474106387	-1.1956487385249455	0.23183366331949642	0.9093139622320693	NS	NS
MCM2_ENSG00000073111.14	2213.668602781312	-0.4748185434100665	0.38474718103968975	-1.2341053211279673	0.2171636609831344	0.9004779054701354	NS	NS
TBC1D26_ENSG00000214946.14	15.933574366463581	-0.47473122262884226	0.5245016381494989	-0.905109132363719	0.3654075745045705	0.9513835118242482	NS	NS
XK_ENSG00000047597.7	102.75538260688556	-0.47428822456553765	0.5233190613228171	-0.9063079479021039	0.36477287989478696	0.9513835118242482	NS	NS
SYCE1_ENSG00000171772.17	47.03400631657951	-0.4742061078549393	0.8750321543232508	-0.5419299228171677	0.5878667822859182	0.9724421214714984	NS	NS
CDCA7L_ENSG00000164649.20	3294.464967015458	-0.4736616991501474	0.4044010161070664	-1.1712673318920248	0.2414913382268642	0.911968699967041	NS	NS
ANGPT4_ENSG00000101280.8	12.77102085209283	-0.4735194577222178	0.5847151877756658	-0.8098292427182346	0.4180383231935527	0.9533520733702353	NS	NS
RAB38_ENSG00000123892.12	50.30895944921513	-0.473074224704757	0.3935230420295662	-1.2021512698847607	0.22930492535781094	0.9083719229608459	NS	NS
TCIM_ENSG00000176907.5	1394.0123145041996	-0.4728821618575826	0.5360759434133721	-0.882117856001122	0.37771307709048224	0.9513835118242482	NS	NS
MARVELD1_ENSG00000155254.13	66.21668215553282	-0.4725671882880086	0.41747918956200414	-1.1319538796264306	0.2576538248049714	0.9139720740022218	NS	NS
OAT_ENSG00000065154.12	2063.527988301208	-0.4721941174633429	0.1960029193085673	-2.4091177780876207	0.015991136471678585	0.6452318820886904	NS	NS
TTC39C_ENSG00000168234.13	966.1857914151022	-0.47190162218815845	0.3199841728840906	-1.4747655108526185	0.140275596595423	0.8667599336650839	NS	NS
ADORA3_ENSG00000282608.2	1350.0069639286944	-0.4718832296706747	0.3961797505626754	-1.191083665938204	0.233620741498474	0.9095980146438726	NS	NS
ELOVL5_ENSG00000012660.14	2840.0218376434095	-0.47187771714484134	0.19994063666932455	-2.3600890994723844	0.018270546256396028	0.6468105218054744	NS	NS
SMPDL3A_ENSG00000172594.13	455.48186995332816	-0.47164078366847856	0.3054585589476244	-1.5440418015896835	0.12257820625282495	0.8611024065016453	NS	NS
NGB_ENSG00000165553.5	16.467227476543474	-0.47152593889337624	0.9662251379764557	-0.48800835370613804	0.6255439240102652	0.974750337213242	NS	NS
NA_ENSG00000272491.1	407.95115932254737	-0.47146467059434555	0.36118001259405036	-1.3053454071508936	0.191775258889946	0.8798369163588989	NS	NS
TWNK_ENSG00000107815.10	463.55805704740766	-0.4713883364648843	0.1892918570530654	-2.4902726604490812	0.012764512821633286	0.614069390139717	NS	NS
CENPN_ENSG00000166451.14	568.3578018850571	-0.4702770352634016	0.27047442183608816	-1.7387116758434076	0.0820854912381744	0.8077242835750924	NS	NS
SLITRK5_ENSG00000165300.8	1031.4634679269789	-0.470172467062557	0.6372398301983173	-0.7378265525496629	0.4606198557371	0.9608024231171975	NS	NS
ADAM8_ENSG00000151651.16	695.9475943487583	-0.47015626648697306	0.4045093460775988	-1.1622877717064686	0.24511859204394204	0.911973502529632	NS	NS
NA_ENSG00000248235.6	37.41752539081659	-0.4700189915559657	0.6279246075515643	-0.7485277466488974	0.4541418953439411	0.958542892305755	NS	NS
PPP1R3B_ENSG00000173281.5	609.0596563824776	-0.4699870260340848	0.2676979324269541	-1.7556617706127733	0.07914617811828425	0.8043150366187783	NS	NS
SHLD2_ENSG00000122376.12	1833.9536021445342	-0.4695370311809086	0.1956089354273173	-2.4003864146348017	0.01637777272393405	0.6467449265728508	NS	NS
FAM241B_ENSG00000171224.9	92.78008711326754	-0.4694981786212733	0.49158775074224914	-0.9550648442976402	0.3395449059582865	0.9423608545534592	NS	NS
ALDH1A1_ENSG00000165092.13	1003.721681311727	-0.46939755992167	0.564740984046502	-0.8311731805939178	0.40587580328515066	0.9521009204054599	NS	NS
THAP12P8_ENSG00000223963.2	15.90379387140767	-0.46866789594737207	0.8326907438638562	-0.562835481721169	0.5735469167909619	0.9709699899569415	NS	NS
BRIX1_ENSG00000113460.13	876.2053945701442	-0.46855954438760067	0.15728750226734525	-2.979000477680541	0.0028919032745304525	0.43252007912908724	NS	NS
NA_ENSG00000236814.1	41.23492687956413	-0.4685032569783981	0.38001773019672447	-1.2328457852107775	0.21763330562335917	0.9010605867523722	NS	NS
SNHG8_ENSG00000269893.8	54.93421171190043	-0.46825784481979166	0.31296273934950425	-1.496209567289287	0.13459905217934073	0.8623732613052875	NS	NS
FIBIN_ENSG00000176971.4	1659.3077994964983	-0.46755670160352863	0.34502061008092044	-1.355155860091572	0.17536790450095813	0.8777632615092849	NS	NS
RPS2_ENSG00000140988.16	17621.650743630827	-0.46751770696682504	0.20648880876572037	-2.264130970396874	0.023566060658328704	0.6849148844361961	NS	NS
ATAD1_ENSG00000138138.14	1704.2476740574307	-0.4674221733073569	0.23136512413081595	-2.0202793098715786	0.04335442368933978	0.7316512289193158	NS	NS
RYR3_ENSG00000198838.14	13253.734788088666	-0.46736784699828765	0.6418459220274191	-0.7281620572146007	0.4665143893587672	0.9608024231171975	NS	NS
AKR1C1_ENSG00000187134.14	481.32765918704933	-0.46718235709869466	0.705594503332739	-0.6621116730530769	0.5078996553313846	0.9608024231171975	NS	NS
ID1_ENSG00000125968.9	844.8753454348486	-0.46673569214129	0.37761095603480366	-1.2360226436286768	0.2164501469045657	0.8999480258888675	NS	NS
MCMBP_ENSG00000197771.13	2033.7098579150856	-0.46647465481212946	0.1499299589517303	-3.111283815947086	0.0018627581092848914	0.3908363113194177	NS	NS
YIPF1_ENSG00000058799.15	864.9814310272449	-0.4664302043907866	0.18450079181709478	-2.528066138887811	0.01146927437240322	0.592237950126613	NS	NS
IQGAP3_ENSG00000183856.11	1573.743341804626	-0.46636072418568586	0.3845549449294109	-1.2127284548929447	0.22523365696632436	0.9065279034945751	NS	NS
VHLL_ENSG00000189030.10	23.061410033888713	-0.4662136189334811	0.43300526793390415	-1.0766927182157193	0.28161756658296677	0.9250598021866221	NS	NS
CNKSR1_ENSG00000142675.18	128.075663491727	-0.4660586131822399	0.4659468080191994	-1.0002399526321808	0.3171943987704085	0.9342927142615793	NS	NS
SLC39A14_ENSG00000104635.15	8330.434055340867	-0.46601291208695367	0.421873815952081	-1.104626299300562	0.269321550492145	0.9206410896174959	NS	NS
LIN9_ENSG00000183814.16	342.17844606089665	-0.46596105145247196	0.2526400738777794	-1.844367143740987	0.0651296522734034	0.7831508468532464	NS	NS
CCNB1IP1_ENSG00000100814.18	1071.3222592042637	-0.4658321084137761	0.29611972564640665	-1.5731208294108079	0.1156908427209227	0.8516266779638811	NS	NS
ENDOG_ENSG00000167136.7	518.856982660136	-0.46561787350096884	0.19502135702864393	-2.387522477512967	0.016962365459306766	0.6468105218054744	NS	NS
DISP3_ENSG00000204624.8	2104.165422211543	-0.46511343859622195	0.4558284664581703	-1.0203694433789903	0.30755328009914523	0.9318972251632199	NS	NS
BTBD17_ENSG00000204347.4	242.94100103677948	-0.4648837868144838	0.6139791620891358	-0.7571654145926751	0.44895076769965614	0.958542892305755	NS	NS
DTX3_ENSG00000178498.16	3966.879607404125	-0.4647072357387118	0.42645372360521705	-1.0897014377318637	0.27584468260135736	0.9233385245180682	NS	NS
GABRA3_ENSG00000011677.13	359.48363868320126	-0.4645281035996361	2.1914747597073947	-0.21197054702179632	0.8321300122664954	0.9909588945882775	NS	NS
FANCB_ENSG00000181544.15	409.9757873908126	-0.46417367292237366	0.2872582314886705	-1.6158759681728414	0.10612113242282686	0.8384893647935092	NS	NS
CDC25C_ENSG00000158402.21	179.0114326273795	-0.46343053233955817	0.3886257127116339	-1.1924855128755483	0.23307092789658412	0.9095980146438726	NS	NS
ADAMTS4_ENSG00000158859.10	1248.124690266678	-0.46323817957914487	0.4000615480553075	-1.1579172800558761	0.24689779501678258	0.911973502529632	NS	NS
WIF1_ENSG00000156076.10	89.72751655106568	-0.463207853907315	2.373154157361169	-0.19518658426403257	0.8452468812809464	0.9913367982918136	NS	NS
ERO1A_ENSG00000197930.13	1710.5200582011416	-0.46312269761409935	0.35440695057856597	-1.3067539924317397	0.19129627501669755	0.8798150153906934	NS	NS
SPOCK1_ENSG00000152377.14	2941.466039971266	-0.46301479358810027	0.6894346354209695	-0.6715862096272303	0.5018471599033948	0.9608024231171975	NS	NS
LINC00869_ENSG00000277147.6	371.6626967756501	-0.4630059346340968	0.3678795242565264	-1.2585803343358617	0.20818195388479782	0.8923129507047128	NS	NS
NA_ENSG00000230202.1	80.86655862474693	-0.46293057199567544	0.43382816784536665	-1.0670827906238722	0.2859344522407294	0.9271537838649301	NS	NS
LOC652276_ENSG00000215154.6	56.691519860155424	-0.4624918912652538	0.2537110686523957	-1.8229078207813805	0.06831735322052349	0.7861049066673713	NS	NS
SHCBP1_ENSG00000171241.9	893.120421020719	-0.4621988143386488	0.26335856872574437	-1.7550171865490813	0.07925636805642831	0.8043150366187783	NS	NS
RPS27_ENSG00000177954.14	8597.342115356316	-0.462046417959599	0.26458829442961845	-1.7462844263600075	0.08076154065929236	0.8077242835750924	NS	NS
GNLY_ENSG00000115523.17	72.52416197590277	-0.46181181129251125	0.5680254684709527	-0.8130125089912709	0.4162108862939542	0.9533207799829388	NS	NS
ZFP92_ENSG00000189420.9	102.93818014101738	-0.46178687713582955	0.3856703459460467	-1.197361637963296	0.23116562926034914	0.9084054865035814	NS	NS
DOCK1_ENSG00000150760.13	11576.547827646751	-0.4617601982253325	0.2112654765409157	-2.185686964977941	0.02883851519929816	0.6977641531369349	NS	NS
IL1R2_ENSG00000115590.14	284.3148485088087	-0.46162070784749487	0.7488183150946609	-0.6164655678716134	0.5375872902686588	0.9663773171271021	NS	NS
GPR3_ENSG00000181773.7	124.62056286948089	-0.4614255655721457	0.3392923976787385	-1.359964351482611	0.17384120512601553	0.8777632615092849	NS	NS
BRINP3_ENSG00000162670.11	2296.807093533496	-0.46114961471295207	0.5592389326479706	-0.8246021294143987	0.409597512068865	0.9521009204054599	NS	NS
RIPPLY2_ENSG00000203877.8	39.842870002289125	-0.46100365316101444	0.684245606188649	-0.6737400269603105	0.5004766094119261	0.9608024231171975	NS	NS
CSPG4P13_ENSG00000260139.6	288.1542271858951	-0.4607292979375004	0.49403942895305786	-0.9325759664848077	0.3510389470446246	0.9464252236908505	NS	NS
TMOD1_ENSG00000136842.14	6359.918038891656	-0.46059097083847444	0.4268137880572363	-1.0791379841194553	0.2805262205722316	0.9250598021866221	NS	NS
NA_ENSG00000286132.1	110.33099852238173	-0.460558599739149	0.5862354810181244	-0.785620479571263	0.4320898628181178	0.9561573636646296	NS	NS
PCDH10_ENSG00000138650.9	4239.322428665072	-0.46019468636639893	0.4142195810150751	-1.1109921101234723	0.2665717454218127	0.9204099904157789	NS	NS
CDK3_ENSG00000250506.8	155.6530819562176	-0.46012809110653596	0.3253339222609863	-1.4143255886406347	0.15726632710825286	0.8667599336650839	NS	NS
GHR_ENSG00000112964.14	194.68480883061477	-0.4599679337283792	0.40713524619424224	-1.1297669215033541	0.25857444995715506	0.9143812905898455	NS	NS
BTC_ENSG00000174808.12	16.470207668215206	-0.45972874592012347	0.7757491618731301	-0.5926255141675677	0.5534318001470748	0.9693541000736197	NS	NS
KAZN_ENSG00000189337.17	4088.267268524588	-0.45906310394575645	0.21675608617302672	-2.1178787274250137	0.034185339623436777	0.7072504096931256	NS	NS
CACNB2_ENSG00000165995.22	892.444851984163	-0.45866000248706484	0.399242000067157	-1.1488270332527968	0.25062730993873034	0.911973502529632	NS	NS
TC2N_ENSG00000165929.13	729.4516250000489	-0.45844838700937274	0.6668591237966804	-0.6874741165709081	0.49178400609593625	0.9608024231171975	NS	NS
MGARP_ENSG00000137463.5	116.12092945788636	-0.45835907704925766	0.5473097787402138	-0.8374764984179508	0.4023247817841883	0.9521009204054599	NS	NS
ITGB3BP_ENSG00000142856.17	212.45277392898677	-0.4582690696005977	0.23121164180704126	-1.982032851023342	0.04747556401695094	0.7412500560094077	NS	NS
DLX4_ENSG00000108813.11	20.344412278562046	-0.45794376354789473	0.585150736191761	-0.7826081985784618	0.43385722554395534	0.956969412837972	NS	NS
PSMA2_ENSG00000106588.12	1706.942077771974	-0.4575743798203331	0.22981349804232415	-1.9910683389713812	0.04647337465812342	0.7404883834212794	NS	NS
PTPRE_ENSG00000132334.17	3525.741432153687	-0.4573579382258828	0.2745129818510736	-1.6660703444400478	0.0956994043727516	0.8204314511758445	NS	NS
NA_ENSG00000254692.1	113.39440671216391	-0.457169897301704	0.8700977797130466	-0.525423587970166	0.5992887595070131	0.9734325321996742	NS	NS
CNTNAP3B_ENSG00000154529.15	4214.349120455735	-0.457159480320626	0.4925503160247586	-0.9281477758663063	0.353330919988559	0.9472750983563278	NS	NS
NR4A2_ENSG00000153234.15	756.0392530904419	-0.45678482692025835	0.43182489051912043	-1.0578010599878396	0.29014614946522005	0.9288289123846453	NS	NS
OR51B2_ENSG00000279012.2	16.94577602075368	-0.45674592275014825	0.49037887557168364	-0.9314143522550271	0.3516392695654919	0.9464252236908505	NS	NS
NA_ENSG00000228502.1	26.37168104880414	-0.45663100670183016	0.3348787341649901	-1.3635712277772	0.1727025527242342	0.8777632615092849	NS	NS
RNF180_ENSG00000164197.12	3361.802286960882	-0.45615603551144507	0.3408735528288686	-1.3381972045817605	0.18083216014160733	0.8784891338006803	NS	NS
NDUFS4_ENSG00000164258.12	1071.8137850052326	-0.45606158071205044	0.17987594949491112	-2.535422784383706	0.011231168558861143	0.592237950126613	NS	NS
GPC5_ENSG00000179399.15	556.1212746502539	-0.4560560226072907	0.5920125092718603	-0.7703486251805931	0.4410931196439056	0.9574299749161654	NS	NS
NR2F1-AS1_ENSG00000237187.9	16.949960553068188	-0.45600440834422973	0.35412552412296167	-1.2876914463411935	0.1978533922837245	0.8848375156289899	NS	NS
OR9A2_ENSG00000179468.6	49.09312020370431	-0.4554769488113597	0.33770855133277194	-1.3487279105424277	0.17742437721614315	0.8777632615092849	NS	NS
CHSY3_ENSG00000198108.4	154.13712620860866	-0.45540339167860916	0.4022084812649389	-1.1322570579475926	0.25752637808390294	0.9139720740022218	NS	NS
DDIT3_ENSG00000175197.13	1597.7365822284671	-0.4551419634432942	0.4860723966380747	-0.9363666124455715	0.3490844620696679	0.9464252236908505	NS	NS
CRIM1_ENSG00000150938.10	4567.561183815139	-0.4550820512433052	0.2829171976652597	-1.6085344227880642	0.10771818342659235	0.8393716644350437	NS	NS
CDSN_ENSG00000204539.4	29.57100127602574	-0.45481910579694024	3.698737040668464	-0.12296605592560368	0.9021339773762758	0.9913367982918136	NS	NS
ASPM_ENSG00000066279.19	5361.733255507589	-0.4548161961740913	0.3594513527924728	-1.2653066754117264	0.20576141454831715	0.8917614776859524	NS	NS
C5orf63_ENSG00000164241.14	150.3857605223135	-0.4543329712109273	0.38937751844790564	-1.1668187034062472	0.24328359215301432	0.911973502529632	NS	NS
PROX1_ENSG00000117707.16	4131.153383375388	-0.45413773728996426	0.39240025543035995	-1.1573329298470882	0.24713636463930594	0.911973502529632	NS	NS
EXOSC5_ENSG00000077348.9	332.1289166295346	-0.45408265981826956	0.21038103837729707	-2.1583820639002567	0.030898139066958933	0.7050283110097604	NS	NS
OLFM2_ENSG00000105088.9	5688.350764439922	-0.45358929601045045	0.4733774594219302	-0.9581979179244312	0.3379629669341216	0.9411347313272881	NS	NS
STXBP6_ENSG00000168952.15	146.985932688644	-0.45354662650842886	0.5970912250920609	-0.7595935218081625	0.4474975926321492	0.9583642573958134	NS	NS
VNN2_ENSG00000112303.14	243.61393385211025	-0.4534618724841972	0.4924504196570601	-0.9208274668544008	0.35714051231956406	0.9483333207885258	NS	NS
HS3ST2_ENSG00000122254.7	121.58836695056813	-0.45342561697384953	0.7059960191483341	-0.6422495377818582	0.520711173192842	0.9617000302721613	NS	NS
DDIAS_ENSG00000165490.13	537.380456213549	-0.45337893585379846	0.31071922868837093	-1.4591273857354512	0.1445300500003829	0.8667599336650839	NS	NS
CLCNKA_ENSG00000186510.12	48.17441073057195	-0.4532204815884905	0.5824690438364233	-0.7781022637758753	0.4365087282707988	0.9574299749161654	NS	NS
ANXA11_ENSG00000122359.18	1682.3327357057124	-0.45249905019006803	0.3061839080480466	-1.4778668581075838	0.1394434186653476	0.8667599336650839	NS	NS
TUBB2BP1_ENSG00000216819.1	69.7914714299273	-0.45226203562551465	0.3711198370797816	-1.2186415018507606	0.22298028979416928	0.9059330735848109	NS	NS
TACR1_ENSG00000115353.11	138.75584457941403	-0.4522049881846924	0.6302001689749218	-0.7175577069746667	0.4730300429237011	0.9608024231171975	NS	NS
ITGA5_ENSG00000161638.11	3407.9507426272476	-0.4521913162654564	0.3355469624121258	-1.3476245262803648	0.17777917800311013	0.8777632615092849	NS	NS
MARS1_ENSG00000166986.15	12267.895038552708	-0.45163610137310073	0.4209001298176034	-1.0730243812678717	0.28326017700165174	0.9266969475058451	NS	NS
MT1G_ENSG00000125144.14	258.71162732426524	-0.45157944634673713	0.5035890453993515	-0.8967221397531192	0.369867203646827	0.9513835118242482	NS	NS
P4HA1_ENSG00000122884.13	2066.0074984221064	-0.4514785830307896	0.2954289390091403	-1.528213805137151	0.1264594623030359	0.8616282324379388	NS	NS
HK2_ENSG00000159399.10	3994.7376352949723	-0.4511030573601336	0.45530869467573204	-0.9907631078326021	0.3218012675339264	0.936812763709351	NS	NS
PFKFB4_ENSG00000114268.12	790.3174585157985	-0.4508823286603177	0.33858116371752656	-1.3316816674316898	0.18296481589826233	0.8784891338006803	NS	NS
VPS26A_ENSG00000122958.15	1460.0377793286111	-0.4508636973125732	0.17835787083930701	-2.5278598314216394	0.01147601584131106	0.592237950126613	NS	NS
MTND2P28_ENSG00000225630.1	15.343177741909631	-0.45073730832874304	0.6218337104065002	-0.7248518386597128	0.46854292966806427	0.9608024231171975	NS	NS
SLC25A20_ENSG00000178537.10	407.17446635272387	-0.4507254702878717	0.25237816966704063	-1.7859130640439629	0.07411333538598386	0.7962874639145242	NS	NS
FUOM_ENSG00000148803.12	70.51860340345219	-0.4505609826621643	0.31214074565837807	-1.443454559935216	0.14889246410341944	0.8667599336650839	NS	NS
CNIH4_ENSG00000143771.12	1284.885331736752	-0.4497989450524522	0.20629865592802127	-2.1803290139194584	0.029233081869896975	0.6977641531369349	NS	NS
DDX21_ENSG00000165732.13	3598.8264555342244	-0.44966547208756213	0.17963489205774488	-2.5032189845557067	0.012306937037092314	0.60407681652102	NS	NS
MAP3K4_ENSG00000085511.20	4696.084355084919	-0.4491298285318756	0.20403288881590453	-2.201261919773718	0.027717487036096857	0.6977641531369349	NS	NS
BCKDHA_ENSG00000248098.12	2021.7838820298286	-0.44875848428062565	0.20756487392723064	-2.162015546223655	0.030616977911842893	0.7048696222428119	NS	NS
PPIAP30_ENSG00000206448.3	29.877525974128517	-0.4486630360953717	0.2657698405015134	-1.688163846013283	0.09137978125512591	0.8131264696540943	NS	NS
CDKN2A_ENSG00000147889.18	764.0075302047221	-0.44851543707797226	0.9351969648678579	-0.47959462437022227	0.6315156695154024	0.9753655360129406	NS	NS
MT1L_ENSG00000260549.2	122.59198942671951	-0.44847292120056415	0.4305537019785736	-1.041619010914653	0.2975883511145435	0.9304347785089055	NS	NS
SLC16A10_ENSG00000112394.17	470.8479322917607	-0.44841103478890576	0.4382400398291375	-1.023208730456792	0.3062091659313125	0.9318972251632199	NS	NS
NA_ENSG00000274265.5	171.3278257972277	-0.4483501194012283	0.26010766993295964	-1.7237097218885795	0.08476025908129385	0.8078192521537051	NS	NS
PGK1_ENSG00000102144.15	9968.292867940654	-0.44812861355077865	0.3201587219238928	-1.3997076539345585	0.16160088085497049	0.8691063835238859	NS	NS
SAMD5_ENSG00000203727.4	584.3255036231769	-0.447880591558656	0.45876695808538676	-0.9762703779449073	0.3289304951943842	0.937783760053694	NS	NS
CYP19A1_ENSG00000137869.15	27.16446181309948	-0.4477862055559543	0.6729299406537717	-0.6654276745673057	0.5057769890146129	0.9608024231171975	NS	NS
STAC_ENSG00000144681.11	348.43679087595876	-0.44767996090028717	0.6089542942675108	-0.7351618423822518	0.4622409347048755	0.9608024231171975	NS	NS
HPSE2_ENSG00000172987.13	45.78633091058903	-0.4476080197641927	0.7776834564671704	-0.5755658244262629	0.5649086865890649	0.9704013715973044	NS	NS
TMEM177_ENSG00000144120.13	269.2321668587897	-0.447400850021304	0.2835924605349391	-1.5776189859821164	0.11465316797828623	0.8499492683163362	NS	NS
ANP32B_ENSG00000136938.9	4058.517078358583	-0.4473929052673072	0.14011369183198621	-3.1930705658929255	0.001407685419987325	0.38841518250116963	NS	NS
HCN2_ENSG00000099822.3	942.9313309838037	-0.4471733913273486	0.4935342943810741	-0.9060634618879622	0.3649022633461505	0.9513835118242482	NS	NS
PCDHGA3_ENSG00000254245.3	3108.5760002322495	-0.44684327009049013	0.5172318320227693	-0.8639129350237272	0.38763572054810347	0.9513835118242482	NS	NS
TMEM108_ENSG00000144868.14	2008.8422451647418	-0.4464394111443015	0.24690480757500616	-1.8081438572583468	0.0705841138561192	0.787645885487	NS	NS
CD101_ENSG00000134256.13	732.7781272381955	-0.4464179486094951	0.4053366991727563	-1.101350925096545	0.2707439552463827	0.9217379652971769	NS	NS
SERTAD3_ENSG00000167565.13	337.04614348018566	-0.44626828158315784	0.18939415898879663	-2.356293794728676	0.01845831252217616	0.6468105218054744	NS	NS
CD226_ENSG00000150637.9	139.32825244338167	-0.44612059741847415	0.3610969210952312	-1.23545943306678	0.21665956532356986	0.8999480258888675	NS	NS
ATP13A5_ENSG00000187527.11	483.5668864786308	-0.4453841471467404	0.46398908535280775	-0.9599022071997221	0.33710443525356976	0.940773764021728	NS	NS
DLX5_ENSG00000105880.7	156.1651677575237	-0.4453456690529611	0.6551650579576043	-0.6797457581777497	0.49666545713741306	0.9608024231171975	NS	NS
C1QL2_ENSG00000144119.4	86.0965618687395	-0.4453298578754681	0.7655596410668571	-0.5817049828474133	0.5607654146240743	0.9701794167539443	NS	NS
NA_ENSG00000285547.1	24.273561986363575	-0.4453248872236366	0.6621522422927398	-0.6725415377008674	0.5012390056746769	0.9608024231171975	NS	NS
PALS2_ENSG00000105926.16	3132.1639811551368	-0.445234557695642	0.23073910881886014	-1.929601617925853	0.05365621820497127	0.7575177378262999	NS	NS
TSPYL5_ENSG00000180543.5	295.7224071980236	-0.4447721815572809	0.47062351585629875	-0.9450700327798508	0.34462312330137856	0.9464157313486978	NS	NS
HNF4G_ENSG00000164749.13	176.03021837730537	-0.44463322844816605	0.46623501523185107	-0.9536676009352434	0.340251925102996	0.9426946569226944	NS	NS
PIGA_ENSG00000165195.16	446.3607556647348	-0.4445711660551957	0.22349245927444394	-1.9891998481670106	0.04667914867277235	0.7404883834212794	NS	NS
NA_ENSG00000285846.1	12.830824086151175	-0.4445605708779793	0.4912575112711328	-0.9049440683923086	0.36549501908076343	0.9513835118242482	NS	NS
ST6GALNAC3_ENSG00000184005.11	629.4379293799661	-0.44446917353283155	0.38887038014396413	-1.142975130603375	0.25304891676320695	0.911973502529632	NS	NS
SLC16A1_ENSG00000155380.13	5120.530823399777	-0.44425484592576564	0.25936671872847944	-1.7128444547692263	0.08674115925367869	0.8078192521537051	NS	NS
DPYD_ENSG00000188641.14	6221.622866224852	-0.44422754526262737	0.3302795724507193	-1.3450046031197105	0.17862374806427436	0.8777662887566648	NS	NS
WDR88_ENSG00000166359.11	21.511624808793407	-0.4440957548855554	0.5207447761100664	-0.8528088523574354	0.393765314030257	0.9513835118242482	NS	NS
NA_ENSG00000272910.1	23.758871270764732	-0.4438877124809737	0.33348422488043933	-1.331060600063215	0.18316907180894443	0.8784891338006803	NS	NS
IGSF10_ENSG00000152580.9	279.7710324875962	-0.4433957913858605	0.3931698961972487	-1.1277460346643988	0.2594271900674659	0.9143870161348029	NS	NS
CSAG1_ENSG00000198930.13	50.118946456843105	-0.4430841872667423	0.4738352096865147	-0.935101862860472	0.3497358066311037	0.9464252236908505	NS	NS
SPSB4_ENSG00000175093.5	293.4420349700754	-0.44307760147782455	0.3989085699132573	-1.110724699582593	0.26668686720289875	0.9204099904157789	NS	NS
DIRAS2_ENSG00000165023.7	418.7763029406754	-0.4430104937597764	0.5389680415144551	-0.8219605980995719	0.41109932236453844	0.9524226074646498	NS	NS
MOCS1_ENSG00000124615.20	1361.763567341834	-0.44272562503475954	0.2234996634267874	-1.980878262842596	0.04760492732065064	0.7416241129315769	NS	NS
CCSAP_ENSG00000154429.11	768.487380226879	-0.44259738508676444	0.24585933412804992	-1.8002057422649989	0.07182815747206779	0.7924799860059315	NS	NS
NA_ENSG00000255769.7	23.581384147031024	-0.4420701325075671	0.5096674527486973	-0.8673697528131926	0.38573944920651654	0.9513835118242482	NS	NS
CEP85L_ENSG00000111860.14	2792.38695965089	-0.44195745262842645	0.24754254806435422	-1.7853797502057291	0.07419974096046901	0.796392154121835	NS	NS
MAGED4B_ENSG00000187243.16	66.41377253291772	-0.4418681093441393	0.690653650229218	-0.6397824860514234	0.5223140203811005	0.962215480426257	NS	NS
DNMBP_ENSG00000107554.17	2812.566209391347	-0.4417709783064341	0.30383162209213654	-1.4539993410312888	0.14594648889026954	0.8667599336650839	NS	NS
PGM1_ENSG00000079739.17	2154.6651392151853	-0.44174618912309604	0.2063448183594967	-2.1408155176132406	0.03228891808427748	0.7050283110097604	NS	NS
SLC6A11_ENSG00000132164.10	1467.5376371499262	-0.44137544343349405	0.6400244379223002	-0.6896227976330453	0.4904314269453382	0.9608024231171975	NS	NS
H2AC21_ENSG00000184270.6	931.8842721018847	-0.44103286686164883	0.2930943875121341	-1.504746885824929	0.132389163896866	0.8623732613052875	NS	NS
CADPS_ENSG00000163618.18	7513.784866581446	-0.4406853987877149	0.5997039602368414	-0.7348382335405536	0.46243801901851267	0.9608024231171975	NS	NS
H2AC12_ENSG00000274997.2	2334.6229695058264	-0.44066887912587843	0.4213207559212082	-1.0459225493469126	0.2955967924688759	0.9304347785089055	NS	NS
KCNJ5_ENSG00000120457.12	159.35215652929585	-0.4404573536194136	0.4390677008755918	-1.0031650079043632	0.3157812532347125	0.9342927142615793	NS	NS
SERTAD2_ENSG00000179833.4	995.4629633286285	-0.44025522319165533	0.2937758055023844	-1.498609534705478	0.13397495773911633	0.8623732613052875	NS	NS
ZNF804A_ENSG00000170396.9	590.6915229008615	-0.44010872928294026	0.4618730957187554	-0.9528780380637977	0.34065186871845565	0.9426946569226944	NS	NS
RPL35A_ENSG00000182899.17	4379.191767701192	-0.4399668392386205	0.2461789943905829	-1.7871826974017835	0.07390796490494549	0.7962874639145242	NS	NS
SMNDC1_ENSG00000119953.14	430.4287161744294	-0.4395544376929044	0.1338118419490385	-3.2848694950354713	0.0010202961878764821	0.36259756830687284	NS	NS
NA_ENSG00000269895.1	28.757824342037267	-0.4393590978259846	0.5227411120013236	-0.8404908046047699	0.40063325518429116	0.9521009204054599	NS	NS
SHMT2_ENSG00000182199.11	2716.796020627011	-0.4392264834516971	0.2502344931501748	-1.755259548443233	0.07921492230625177	0.8043150366187783	NS	NS
C10orf88_ENSG00000119965.13	440.82923356313665	-0.43862887252511207	0.17289502191486916	-2.5369664647781827	0.011181766489628894	0.592237950126613	NS	NS
NA_ENSG00000233476.3	184.53640574626405	-0.43853109439725935	0.23381826262547772	-1.8755211396796827	0.06072106403453594	0.7749709870581115	NS	NS
A1BG_ENSG00000121410.12	110.97265980337069	-0.43852066623267005	0.5012586887525754	-0.8748390323646374	0.38166149597245247	0.9513835118242482	NS	NS
ORC6_ENSG00000091651.9	203.76662632683477	-0.43844783932261955	0.31328355555635956	-1.3995239505756407	0.16165592132473738	0.8691063835238859	NS	NS
NRBF2_ENSG00000148572.16	493.603082805633	-0.4383294062962582	0.21111777995641842	-2.0762316010842086	0.03787253588540114	0.7181718278708011	NS	NS
EGLN1_ENSG00000135766.9	2160.5109355619506	-0.4381096766490257	0.18629400925095313	-2.3517110314527425	0.018687286043954535	0.6468105218054744	NS	NS
LEFTY2_ENSG00000143768.13	156.92944605207614	-0.43803396077766354	0.8180144069889363	-0.5354844083859613	0.592314936226991	0.9724421214714984	NS	NS
RPS5_ENSG00000083845.9	6751.542214650097	-0.43770047706962645	0.20635730850580133	-2.1210805676762416	0.033915022945520366	0.7072504096931256	NS	NS
BORCS7_ENSG00000166275.16	128.0269309976138	-0.4369119577642263	0.2653347157364096	-1.6466445280317785	0.09963113230425318	0.8312440027244568	NS	NS
RPS14_ENSG00000164587.13	6892.119655313318	-0.43679611553173586	0.24452839091034373	-1.7862797604221223	0.07405397229550009	0.7962874639145242	NS	NS
PLAC8_ENSG00000145287.11	75.46432430695502	-0.43658153277652606	0.552368794609536	-0.790380515765995	0.4293055776467154	0.956128183053967	NS	NS
SCIN_ENSG00000006747.15	1909.7924556537068	-0.43609356808650357	0.5199152258565614	-0.8387782207532748	0.40159377449530664	0.9521009204054599	NS	NS
ASIP_ENSG00000101440.10	15.131346427948396	-0.4358146862501336	0.6448907026787759	-0.6757961999449318	0.4991700477142722	0.9608024231171975	NS	NS
IL18RAP_ENSG00000115607.9	101.2758957890891	-0.43570316130304465	0.6480926612416881	-0.6722852878294842	0.5014020939752697	0.9608024231171975	NS	NS
CHST15_ENSG00000182022.18	4553.366792811442	-0.4356359862132381	0.2832756287573667	-1.5378519787396614	0.12408481106435965	0.8613881824050736	NS	NS
LRIG1_ENSG00000144749.14	14559.108373431012	-0.43533632430640384	0.334635337446575	-1.3009275339186375	0.19328326043751404	0.8811290641933897	NS	NS
NINJ2_ENSG00000171840.13	48.14623563368409	-0.43524373609963524	0.43172672678931995	-1.008146378466005	0.31338419550618896	0.9332168724997048	NS	NS
IER3_ENSG00000137331.12	576.5847372291478	-0.4350572021097355	0.4484150248751281	-0.9702110276766208	0.33194131502801105	0.9402203674722738	NS	NS
SERPINB8_ENSG00000166401.15	520.2773169026187	-0.4347507543299779	0.28476531220615403	-1.5266984274237827	0.12683601864547409	0.8616282324379388	NS	NS
ANG_ENSG00000214274.10	187.02322460494136	-0.4346315339252768	0.31136957649210456	-1.39587026716561	0.16275356567729998	0.8704089547047823	NS	NS
OBSCN_ENSG00000154358.23	4658.411323515652	-0.4345827061167866	0.49459452635846873	-0.8786646090009755	0.3795831531851307	0.9513835118242482	NS	NS
RPL6P10_ENSG00000243199.1	23.248994569089895	-0.43456061420556574	0.362232163101202	-1.19967429309737	0.23026586064167526	0.9084054865035814	NS	NS
NA_ENSG00000214776.12	591.8936197723722	-0.43449398627150176	2.480121998583584	-0.17519056986698417	0.8609298939001794	0.9913367982918136	NS	NS
TEKT4_ENSG00000163060.8	14.37081634671901	-0.4343624938853627	0.6947870428879988	-0.6251735669678902	0.5318571484679238	0.9656828555401092	NS	NS
C16orf54_ENSG00000185905.4	17.63091885661248	-0.43420625325090023	0.48959443646795214	-0.8868692552623042	0.37514929595819785	0.9513835118242482	NS	NS
SLC2A14_ENSG00000173262.12	49.80203601638733	-0.4340625430979332	0.7437528954758311	-0.5836112312816379	0.5594819021340969	0.9701794167539443	NS	NS
ERFL_ENSG00000268041.3	69.47113502172904	-0.4338765745759673	0.4663492579254331	-0.9303683177412538	0.35218041655550636	0.9467986758722371	NS	NS
SERTM1_ENSG00000180440.4	14.779069429026773	-0.43371136818619505	1.0638791224120239	-0.40766978038152096	0.6835161264622163	0.9804159718170794	NS	NS
NA_ENSG00000258539.1	40.56762650832506	-0.4335186717519413	0.19288566501686313	-2.2475421992299984	0.024605396828019186	0.6890776161477719	NS	NS
RACK1_ENSG00000204628.12	15670.349458409528	-0.43316411633975127	0.2253792665409368	-1.9219341822690397	0.05461404003924477	0.7624326138276736	NS	NS
PWWP3B_ENSG00000157502.13	66.20271753626939	-0.4330656606086161	0.6196869590094674	-0.6988458516229642	0.4846483702636409	0.9608024231171975	NS	NS
NA_ENSG00000276418.5	45.42632077077306	-0.432716403799961	0.3811648224559954	-1.1352474790611538	0.2562716412347249	0.9132086251480362	NS	NS
DLGAP5_ENSG00000126787.13	962.5629708048758	-0.43262300704102963	0.3981237283288862	-1.0866546660179066	0.277189456048263	0.9246319761321119	NS	NS
H2BC15_ENSG00000233822.5	4722.042104691454	-0.4324848288005811	0.256279956821621	-1.6875483910807907	0.09149795326337105	0.8131264696540943	NS	NS
DNA2_ENSG00000138346.15	853.8141023896975	-0.43216177945643064	0.23793857547629751	-1.816274551494408	0.06932826697523571	0.7861049066673713	NS	NS
ADAM32_ENSG00000197140.15	449.8437681506789	-0.43185156799191243	0.4277114683007522	-1.0096796555575382	0.312648792596944	0.9332168724997048	NS	NS
LATS2_ENSG00000150457.9	1220.5131221030106	-0.43176081708580344	0.20873441778027968	-2.0684696931020174	0.03859587762006247	0.7181718278708011	NS	NS
OCEL1_ENSG00000099330.9	283.920793303388	-0.4317007202303748	0.22007829823522862	-1.9615778733846603	0.04981165043679302	0.7476685594835943	NS	NS
H2BC12_ENSG00000197903.8	14996.092106038264	-0.43139270932794066	0.3389027898806767	-1.2729098792011375	0.20305002319371313	0.8867402347787694	NS	NS
AK4_ENSG00000162433.15	1486.6206877235977	-0.4311492181008881	0.41234670474582624	-1.0455987962039175	0.29574630530903023	0.9304347785089055	NS	NS
PPARGC1A_ENSG00000109819.9	2044.4092115069077	-0.4308127784806096	0.42329484458901445	-1.0177605137121253	0.30879178136362584	0.932516237925892	NS	NS
H4C11_ENSG00000197238.5	4355.57941945242	-0.430794843738838	0.32882777436203653	-1.3100926300238147	0.19016450135471194	0.8798150153906934	NS	NS
PIK3R4_ENSG00000196455.8	2442.318707545514	-0.4303960125863652	0.14342363836753938	-3.0008722236109118	0.0026920750446775966	0.42446919133292194	NS	NS
TMEM102_ENSG00000181284.3	81.89124043827529	-0.4300361955394129	0.3449373586185949	-1.2467080900184944	0.2125045513819316	0.8950538073661836	NS	NS
RPL10_ENSG00000147403.18	23049.03546012722	-0.4297719814522771	0.2407970064289651	-1.7847895529343278	0.07429545853387681	0.796392154121835	NS	NS
EMILIN3_ENSG00000183798.5	1290.2430536511472	-0.42964857051611394	0.7067890028181695	-0.6078880242943544	0.5432617428197524	0.9678009297936355	NS	NS
HSPA14_ENSG00000187522.16	475.84007329192576	-0.42959853503346745	0.1624874543839183	-2.643887410645444	0.008195991346997751	0.5494788809941307	NS	NS
RNASE4_ENSG00000258818.4	154.64436977207484	-0.4294591576018784	0.40599247621051243	-1.0578007789957127	0.29014627759759454	0.9288289123846453	NS	NS
NA_ENSG00000249264.1	32.04833420420308	-0.42939489085479426	0.40890582072063386	-1.050107064013057	0.29366889130958296	0.9295647551550388	NS	NS
GLRX_ENSG00000173221.14	372.0359744433879	-0.4292761838470416	0.31154534090470914	-1.3778931265685086	0.16823628741566857	0.875776504631424	NS	NS
MRPS36_ENSG00000134056.12	336.120640155189	-0.4290540723937606	0.1842417647058044	-2.3287557686981035	0.01987200783738841	0.6573213725281217	NS	NS
MXD1_ENSG00000059728.11	644.7888982777384	-0.4288684405297846	0.3792368315505241	-1.1308723331970152	0.2581088296318286	0.9139720740022218	NS	NS
RPS15A_ENSG00000134419.15	7250.449359027353	-0.4285388068653158	0.2937921522409652	-1.458646201392857	0.14466251040468953	0.8667599336650839	NS	NS
HNRNPA1P10_ENSG00000214223.4	121.76622864053188	-0.4285276677282943	0.26291367879994376	-1.6299177345366254	0.10311888492378485	0.8353871630928931	NS	NS
MC1R_ENSG00000258839.4	65.889454266079	-0.42850033750939	0.40890539617641414	-1.0479204762671364	0.2946752473683592	0.9304347785089055	NS	NS
LDHD_ENSG00000166816.15	157.5266007048134	-0.4284497256385496	0.37387439354199037	-1.1459723721101263	0.25180658378313864	0.911973502529632	NS	NS
DAAM2_ENSG00000146122.17	5812.907797353938	-0.4283707840153994	0.49330863061369795	-0.8683626383801294	0.3851958413210663	0.9513835118242482	NS	NS
TSKU_ENSG00000182704.8	624.361423295493	-0.4282257708217536	0.34361433116558177	-1.246239554005677	0.21267646173279173	0.8950538073661836	NS	NS
ZNF844_ENSG00000286098.1	1337.4144643299853	-0.4282176964253523	0.3729765512568502	-1.1481088958068582	0.2509236122636474	0.911973502529632	NS	NS
CAPG_ENSG00000042493.16	1441.8738780348754	-0.42811483825363644	0.2959079241145203	-1.4467839600265326	0.14795744054396873	0.8667599336650839	NS	NS
BUB3_ENSG00000154473.18	3579.001795470533	-0.42804924652434023	0.15820263539747031	-2.705702376252481	0.006816010300910519	0.5165043116250226	NS	NS
AMIGO2_ENSG00000139211.7	425.14968882177214	-0.4279622590055438	0.45769638876990304	-0.9350352537316884	0.34977013162177745	0.9464252236908505	NS	NS
ARMH4_ENSG00000139971.15	2085.9641224301026	-0.4279130053359576	0.22085493305520518	-1.937529759541282	0.0526806192237665	0.7552659761483359	NS	NS
RND3_ENSG00000115963.14	1151.5670520683982	-0.4278681417755279	0.37683046456316394	-1.135439360699058	0.2561912757314833	0.913098317361198	NS	NS
CLCA4_ENSG00000016602.9	45.39206553491855	-0.42769169189727696	0.7847078772675645	-0.5450330043665987	0.58573081847185815	0.9724421214714984	NS	NS
HOXC4_ENSG00000198353.8	243.4311251570038	-0.42758378289956034	0.48072955697080416	-0.8894476669873838	0.37376253683085064	0.9513835118242482	NS	NS
RBPMS_ENSG00000157110.16	1036.2205280063056	-0.42748686309261374	0.40691672985340943	-1.0505512104322048	0.2934647592202827	0.9294308055511268	NS	NS
NA_ENSG00000225031.1	30.312597716151163	-0.42736855814125535	0.3234862116129182	-1.3211337695364964	0.18645676491592425	0.8798150153906934	NS	NS
SOX10_ENSG00000100146.18	1181.4939504946556	-0.4272938288909137	3.0636218175612004	-0.13947342535609092	0.8890760541644871	0.9913367982918136	NS	NS
UQCRFS1_ENSG00000169021.6	3096.5044305355373	-0.42713861925407853	0.18827552251386753	-2.268689065635802	0.02328724101087075	0.683379528878914	NS	NS
HILPDA_ENSG00000135245.10	1519.0896461454263	-0.42689864380151943	0.5785912748984033	-0.7378241987428515	0.46062128627344745	0.9608024231171975	NS	NS
PPRC1_ENSG00000148840.11	3845.6088151310787	-0.42684395047318585	0.15524068921330553	-2.7495623256779607	0.0059674912997509265	0.4993728418197694	NS	NS
RIPK4_ENSG00000183421.12	13.459055568501384	-0.4267105056638496	0.610598441834406	-0.698839820786135	0.48465213961815806	0.9608024231171975	NS	NS
DHRS3_ENSG00000162496.9	1715.6775694476685	-0.42644719252802854	0.31652281915215885	-1.3472873572600996	0.17788770231733872	0.8777632615092849	NS	NS
UQCRH_ENSG00000173660.12	4560.072523992941	-0.42633404227752075	0.16669667970780505	-2.5575436956802147	0.010541431346517471	0.5867640098904906	NS	NS
FBXO5_ENSG00000112029.10	843.5342233916504	-0.4262985593832591	0.34841782937526966	-1.2235268216544297	0.2211307800137127	0.904675317476067	NS	NS
ST6GAL1_ENSG00000073849.16	2640.5222940058175	-0.4262836030157346	0.3643763213367317	-1.1698992993065331	0.24204149591594382	0.911973502529632	NS	NS
RRM2_ENSG00000171848.16	1515.406722136071	-0.4260776169100926	0.40791589912407766	-1.0445231917290152	0.29624339501066926	0.9304347785089055	NS	NS
ELFN1_ENSG00000225968.7	822.4556947000367	-0.42598370336800856	0.4434184070634401	-0.96068114580336506	0.3367125140446826	0.940773764021728	NS	NS
PABPC3_ENSG00000151846.9	32.1396240908078	-0.4258568834899301	0.7294068713569908	-0.5838399667083813	0.5593279861566757	0.9701774968075008	NS	NS
RPL39_ENSG00000198918.8	5504.410458406414	-0.42574735193683816	0.24748546485021405	-1.720292350076049	0.0853793133116462	0.8078192521537051	NS	NS
BIRC5_ENSG00000089685.15	497.37672867485895	-0.4255321555456492	0.35471146893034494	-1.1996571659463635	0.23027251501777635	0.9084054865035814	NS	NS
NOP16_ENSG00000048162.21	479.6285660449756	-0.4254654354260246	0.14789986749096645	-2.876712756027395	0.004018412025011237	0.4914342979094479	NS	NS
PRKAB2_ENSG00000131791.8	620.6260412965861	-0.4252386369649808	0.2140583482270016	-1.986554789790444	0.04697175549515646	0.7404883834212794	NS	NS
ZNF404_ENSG00000176222.9	820.4692299105801	-0.42457198164536014	0.5075575218361231	-0.8365002258452259	0.40287354974762585	0.9521009204054599	NS	NS
CLDND1_ENSG00000080822.17	6148.6849057726595	-0.42426383651875454	0.20430858674942784	-2.07658348221599	0.03784001872541087	0.7181718278708011	NS	NS
CPA4_ENSG00000128510.12	63.91404909023465	-0.4240797563568519	0.6235380577745839	-0.6801184804507339	0.49642944378848886	0.9608024231171975	NS	NS
HLA-DQA1_ENSG00000196735.13	1242.572008340002	-0.42400399146632933	0.5376715794799162	-0.7885929025232536	0.4303499805225351	0.956128183053967	NS	NS
NA_ENSG00000185031.6	157.89721774822578	-0.42395384929952107	0.37070158577539614	-1.1436526455983111	0.2527677193347166	0.911973502529632	NS	NS
SLC25A24_ENSG00000085491.17	655.6433332458489	-0.42385822242906673	0.3259310571090048	-1.3004536179788202	0.19344554325993196	0.8811290641933897	NS	NS
ECT2_ENSG00000114346.14	2024.119852672229	-0.4238124405200021	0.27824505889124934	-1.523162503617529	0.12771805453919705	0.8616282324379388	NS	NS
TRIQK_ENSG00000205133.12	170.01425646236748	-0.42374962699101293	0.34507117677776905	-1.2280064389843663	0.21944455084160203	0.903960486914815	NS	NS
NA_ENSG00000237580.1	79.47451566144034	-0.4237333906129208	0.3433524781873937	-1.2341061082473304	0.21716336771712025	0.9004779054701354	NS	NS
NA_ENSG00000233030.2	30.309081066598065	-0.42358099510788455	0.5292776661215262	-0.8003001490915491	0.4235369167334798	0.9545195883733139	NS	NS
AURKB_ENSG00000178999.13	600.6055480735707	-0.4235304413693039	0.3994251692311744	-1.060349907805079	0.2889854420491595	0.9288289123846453	NS	NS
RPL11_ENSG00000142676.14	14320.967377912146	-0.42307633109854487	0.20193297136006622	-2.0951324999034378	0.03615921558875724	0.7111181313709727	NS	NS
E2F5_ENSG00000133740.11	597.0410080416614	-0.4230244291907975	0.22387409318595608	-1.8895640097106796	0.05881629440235218	0.7719034357342719	NS	NS
NCF1B_ENSG00000182487.12	98.98758887646333	-0.4228384491772914	0.4387155837477462	-0.9638099598951473	0.33514121229853294	0.940773764021728	NS	NS
HPR_ENSG00000261701.8	270.1470061934936	-0.42279809531303875	0.5897036472132624	-0.7169670686471719	0.47339441656814596	0.9608024231171975	NS	NS
TEAD2_ENSG00000074219.14	1035.4492185874553	-0.42258149075177426	0.38434494482706233	-1.0994849716103763	0.27155658557150786	0.9217379652971769	NS	NS
CYP51A1_ENSG00000001630.17	3487.286243356664	-0.4224839431936009	0.2548049333164777	-1.6580681452853163	0.0973037126130313	0.8231141607976389	NS	NS
RPS15_ENSG00000115268.10	8752.029802839865	-0.4224823031033499	0.1785836602873739	-2.365738849923326	0.017994132137375995	0.6468105218054744	NS	NS
PRAME_ENSG00000185686.18	70.95511312531092	-0.422287913071743	3.6868219575538244	-0.11453981720124276	0.9088098845133644	0.9913367982918136	NS	NS
BZW2_ENSG00000136261.15	1473.0964013754553	-0.42195431425671887	0.2644764146802219	-1.5954326769247202	0.110615513639094	0.8450060413651013	NS	NS
SOX30_ENSG00000039600.11	16.034582513673556	-0.4214580781029859	0.44122381241133607	-0.9552024760397035	0.3394753139264702	0.9423608545534592	NS	NS
PCDHGB4_ENSG00000253953.3	2814.7028920862035	-0.4210744209455267	0.43866594740315357	-0.9598976702847202	0.3371067188508799	0.940773764021728	NS	NS
NA_ENSG00000268362.6	25.104158578189764	-0.42049282042414243	0.42597048230643475	-0.9871407477517379	0.3235736442920706	0.9374748840550648	NS	NS
AMD1_ENSG00000123505.19	2903.82305440838	-0.4201659607929017	0.1886983044768017	-2.2266546695153604	0.025970362196319385	0.6965303429866588	NS	NS
ZNF93_ENSG00000184635.16	3088.364942925655	-0.4197982180556536	0.31454897959854033	-1.3346036556578347	0.18200610093409342	0.8784891338006803	NS	NS
IQCJ_ENSG00000214216.11	15.545888884182803	-0.4197129069525639	0.6892695875063453	-0.6089241634336582	0.5425747070552629	0.9676491590794498	NS	NS
RPL36_ENSG00000130255.13	6598.038159424124	-0.4192686679405354	0.15192532453994642	-2.759702302497272	0.005785405451589669	0.4993728418197694	NS	NS
AGPAT5_ENSG00000155189.12	2173.3430639083103	-0.4190440998467093	0.25596838068306466	-1.6370932172499932	0.10161099361124507	0.8346781240764749	NS	NS
NA_ENSG00000226121.2	87.17289899733734	-0.4188812896714732	0.4187407981501216	-1.0003355095132174	0.3171481681407509	0.9342927142615793	NS	NS
RNF175_ENSG00000145428.15	127.58218747043745	-0.41879446139350995	0.6600029164233306	-0.6345342588227173	0.5257322163543001	0.9634634715075391	NS	NS
ERF_ENSG00000105722.10	5000.275049117683	-0.41877267430280796	0.2240980105341913	-1.8687032218829742	0.06166411552675728	0.7749709870581115	NS	NS
NA_ENSG00000269378.1	598.1902572212642	-0.4186641191961239	0.3859707528050672	-1.0847042584274988	0.2780526611971176	0.925003368744714	NS	NS
NA_ENSG00000279689.1	37.60361285198348	-0.418644178106855	0.3034554145233673	-1.3795904046214267	0.16771279348897386	0.875128941666568	NS	NS
HP_ENSG00000257017.9	2178.796692903204	-0.4184557641132514	0.8757893411238997	-0.4778041299021149	0.6327896214371724	0.9753655360129406	NS	NS
ZNF723_ENSG00000268696.3	158.42680903081458	-0.4184016852902142	0.35968403905040086	-1.1632478505157842	0.24472895737892492	0.911973502529632	NS	NS
DLGAP2_ENSG00000198010.13	130.43438188205909	-0.4183693336835064	0.675335085950819	-0.6194988863853786	0.5355877553094268	0.9662535512363529	NS	NS
NA_ENSG00000275140.1	86.91873741845214	-0.41830016899015343	0.6017029462597474	-0.6951938187943967	0.48693384551041796	0.9608024231171975	NS	NS
OSM_ENSG00000099985.4	126.56827641541952	-0.4178313657233661	0.5588238656554918	-0.747697783510474	0.45464246840705363	0.958542892305755	NS	NS
ENO1_ENSG00000074800.16	32882.511337979195	-0.4178199148212129	0.305710012028012	-1.3667197618078937	0.17171316120264465	0.8777632615092849	NS	NS
MROH7-TTC4_ENSG00000271723.5	380.83095082562534	-0.4177988983210887	0.6145797050147424	-0.6798123903409187	0.4966232602591376	0.9608024231171975	NS	NS
NDC80_ENSG00000080986.13	676.6721524914783	-0.4177913139252552	0.3593789842332751	-1.1625368545592647	0.24501746343742709	0.911973502529632	NS	NS
VWCE_ENSG00000167992.13	1078.49314515613	-0.4176670419634944	0.4469657346879177	-0.9344498012920825	0.350071918720766	0.9464252236908505	NS	NS
SLC2A5_ENSG00000142583.18	1749.8587922528134	-0.41718128735017085	0.45654383388855513	-0.9137814518200394	0.36083169456137576	0.9506052619418637	NS	NS
DUSP10_ENSG00000143507.18	1104.7918723688433	-0.4171067078048747	0.2717223738257257	-1.5350473423745148	0.12477219946159006	0.8616282324379388	NS	NS
ARID5B_ENSG00000150347.17	6498.492908743271	-0.4169676088790834	0.1826950214403642	-2.282315115057424	0.02247074279706954	0.683234067287997	NS	NS
NA_ENSG00000272822.2	41.13758198631004	-0.41693033528721457	0.585734671865812	-0.7118075048538882	0.4765839847652583	0.9608024231171975	NS	NS
HAMP_ENSG00000105697.9	139.84268313763795	-0.4168220922498584	0.6877454632246519	-0.6060702898649344	0.5444680787618859	0.9679579159981545	NS	NS
RPS10_ENSG00000124614.16	10346.655870004628	-0.4168151995984705	0.18878093704050591	-2.2079305576761508	0.02724911430271306	0.6977641531369349	NS	NS
TYMS_ENSG00000176890.16	2003.2026745713501	-0.415785723363791	0.39826476456790305	-1.0439932435772903	0.29648851558035827	0.9304347785089055	NS	NS
C8orf48_ENSG00000164743.5	89.14679234987808	-0.4156745993358176	0.42389594449245066	-0.9806052752722679	0.32678743190515525	0.937783760053694	NS	NS
LOC100288637_ENSG00000187951.11	20.940913200451106	-0.41566492724145915	0.5422404260001081	-0.7665694170160899	0.44333756465047475	0.9575031087560217	NS	NS
DTL_ENSG00000143476.18	1018.6670154348151	-0.4154672925683326	0.42923802332539146	-0.967918194547691	0.3330852267808544	0.9404125774371845	NS	NS
TRIP4_ENSG00000103671.10	1390.3381800376912	-0.4153655110533353	0.2472313185944138	-1.6800683401068124	0.09294401992936539	0.8151900751279889	NS	NS
NA_ENSG00000240758.2	310.0118292367929	-0.41536522816863586	0.6114239310830003	-0.6793408093021638	0.4969219446379202	0.9608024231171975	NS	NS
SPATA6_ENSG00000132122.12	4616.591089636095	-0.41523755229529324	0.32181738356982237	-1.2902893799246933	0.19695020284170783	0.8843040282877024	NS	NS
TLE1_ENSG00000196781.16	3500.3363130658777	-0.4152204830514957	0.27874500409488756	-1.4896069057802757	0.13632762516562455	0.8634557103043012	NS	NS
TSPAN15_ENSG00000099282.10	955.7538331234609	-0.4150682915413053	0.3030596575632392	-1.3695926896990351	0.1708140828571836	0.8777632615092849	NS	NS
RPS16_ENSG00000105193.9	6761.819001469711	-0.41495255403882036	0.25190485566783327	-1.6472590531799236	0.09950481040226428	0.8312440027244568	NS	NS
RPS8_ENSG00000142937.12	11637.78791176892	-0.41483778939302873	0.21270041321177469	-1.95033842731653	0.0511357953980595	0.7493969063886912	NS	NS
RPF2_ENSG00000197498.13	643.3310586705551	-0.41478003773277633	0.14980533863464915	-2.7687934322845287	0.0056264295148936005	0.4960561010227766	NS	NS
PTAFR_ENSG00000169403.12	557.000821461592	-0.4147294809240753	0.3831037824588214	-1.0825512561172723	0.27900765293903373	0.925003368744714	NS	NS
L3MBTL4_ENSG00000154655.16	1192.6939779249014	-0.41463690502323236	0.4672014395390218	-0.8874906409371216	0.3748148027893467	0.9513835118242482	NS	NS
LGR5_ENSG00000139292.13	253.58717351437195	-0.4141333045117779	0.7880027158787991	-0.5255480674960957	0.5992022475858523	0.9734325321996742	NS	NS
MT1E_ENSG00000169715.15	1991.38706577611	-0.4137247828708596	0.37923360031139525	-1.090949701005246	0.27529501583298605	0.922810065770648	NS	NS
BTF3L4_ENSG00000134717.18	787.12028717359	-0.41366390778784434	0.13261315429752293	-3.1193278674283906	0.0018126413722723547	0.3908363113194177	NS	NS
GALNT8_ENSG00000130035.9	173.82862138366437	-0.41361501517188215	0.4697929607124733	-0.8804197801188988	0.37863194493709823	0.9513835118242482	NS	NS
PPIF_ENSG00000108179.14	717.3482372653501	-0.4134368022912039	0.2917969565962737	-1.4168646825992413	0.15652249398706053	0.8667599336650839	NS	NS
NA_ENSG00000273398.6	149.6606448067359	-0.4134296991514288	0.24152322687485692	-1.7117595872700213	0.08694098241349082	0.8078192521537051	NS	NS
ABCD2_ENSG00000173208.4	1051.1387713636955	-0.4133297301836936	0.31016254725854175	-1.3326229547604114	0.18265556830678564	0.8784891338006803	NS	NS
TPX2_ENSG00000088325.16	3274.8868352339446	-0.41317459387025307	0.3444003266776249	-1.199692804754521	0.23025866850005394	0.9084054865035814	NS	NS
RPS11_ENSG00000142534.7	12466.050193255682	-0.41293466380493343	0.23692902303868196	-1.742862307491624	0.0813576694399092	0.8077242835750924	NS	NS
RBM38_ENSG00000132819.17	727.2175980415225	-0.4129149102257328	0.3242959952533286	-1.2732655236867116	0.20292383629908045	0.8867402347787694	NS	NS
CLVS2_ENSG00000146352.13	189.45306887358785	-0.4128377899116555	0.7719678565650435	-0.5347862432363738	0.5927976768046994	0.9724421214714984	NS	NS
FFAR4_ENSG00000186188.11	40.94397077494809	-0.4127448814928402	0.44137147452008785	-0.9351417237410418	0.3497152665599366	0.9464252236908505	NS	NS
NA_ENSG00000280198.1	25.142009842194234	-0.4127350747637929	0.20699370138422094	-1.993949922165388	0.046157527474818834	0.7404883834212794	NS	NS
RPPH1_ENSG00000277209.1	293.8088918382635	-0.41272089582364785	0.26750571351004243	-1.5428488999662204	0.12286744165909669	0.8611024065016453	NS	NS
CDCA5_ENSG00000146670.10	1030.037576706327	-0.41259834823933195	0.3338185541149975	-1.2359958520975305	0.21646010549015635	0.8999480258888675	NS	NS
NA_ENSG00000260211.2	40.088084864218374	-0.4123209609374026	0.7670732126226618	-0.5375249117716633	0.5909050818310388	0.9724421214714984	NS	NS
NA_ENSG00000269800.1	18.321891398048024	-0.4122558910310215	0.5156588203326824	-0.7994741382781944	0.4240155366460419	0.9545195883733139	NS	NS
NANOG_ENSG00000111704.11	31.987667003917338	-0.41199510560332464	0.7563883452955611	-0.544687273628385	0.5859686190979627	0.9724421214714984	NS	NS
H2AC11_ENSG00000196787.3	7306.632353090965	-0.41195649235431503	0.4093414472089381	-1.0063884201397326	0.3142287617842282	0.9335823337860774	NS	NS
EEPD1_ENSG00000122547.11	2568.260433415838	-0.41192493076678516	0.3237808271200261	-1.2722338577944392	0.20329004116986263	0.8868744005710721	NS	NS
SLC31A2_ENSG00000136867.11	187.15619511643953	-0.41150546851966124	0.3964833002879084	-1.0378885270094464	0.2993219555033988	0.9304347785089055	NS	NS
DACT2_ENSG00000164488.12	416.88721537627345	-0.4113911860155933	2.7408665063392084	-0.15009530200179685	0.8806894264572473	0.9913367982918136	NS	NS
DPP10_ENSG00000175497.17	1467.363119441166	-0.4113088550894433	0.7737374703633063	-0.5315870961972597	0.5950120038797793	0.9728233063521472	NS	NS
SFR1_ENSG00000156384.15	125.79038395136362	-0.4107891979800349	0.19934852964093794	-2.060658278844289	0.039335652575052886	0.7181718278708011	NS	NS
UBE2C_ENSG00000175063.17	882.9690240736409	-0.4101605940599166	0.4220121144866595	-0.9719166345706469	0.33109202356041334	0.9402203674722738	NS	NS
PGM2L1_ENSG00000165434.8	3098.242279807981	-0.40988277865611655	0.33833213229411274	-1.2114804936700623	0.2257113061446897	0.9065279034945751	NS	NS
AR_ENSG00000169083.18	1486.486047706001	-0.4098311326552486	0.3369526589702333	-1.2162869819984221	0.2238756188133059	0.9060955936453942	NS	NS
WSCD1_ENSG00000179314.15	5931.062675392858	-0.40962926615082906	0.4758430763438441	-0.8608494827711458	0.38932094766056013	0.9513835118242482	NS	NS
GHITM_ENSG00000165678.21	1665.073803449257	-0.4096135601628906	0.19747397374689316	-2.0742660533478783	0.0380546086775351	0.7181718278708011	NS	NS
PCDHGA6_ENSG00000253731.3	4809.178563063356	-0.4094064354165468	0.4210479604260125	-0.9723510713656304	0.3308759244815591	0.9402203674722738	NS	NS
RPS27A_ENSG00000143947.15	7985.891771643919	-0.40935574580945727	0.1970714024298304	-2.0771950712392844	0.037783558597322915	0.7181718278708011	NS	NS
EPHB2_ENSG00000133216.17	3048.70262608237	-0.409095781716462	0.34882279303258557	-1.172789708378506	0.24088014623939327	0.911968699967041	NS	NS
KISS1R_ENSG00000116014.10	75.63982757218008	-0.40884375105955284	0.9135150023749701	-0.44755012232599867	0.6544779068088235	0.9760204365325563	NS	NS
RPL32_ENSG00000144713.13	12719.115882879818	-0.4087823433121977	0.22490332001305802	-1.817591413450293	0.06912660498878959	0.7861049066673713	NS	NS
DYRK3_ENSG00000143479.18	1086.9348588796188	-0.408642195846118	0.3907440956576966	-1.0458051711780711	0.29565099317709087	0.9304347785089055	NS	NS
NA_ENSG00000227627.3	131.77394301905431	-0.4079176010518463	0.31217552475153787	-1.3066930899740141	0.19131696643359278	0.8798150153906934	NS	NS
SDCBP2_ENSG00000125775.15	229.01810162786597	-0.407840819093272	0.3764063144389663	-1.083512160791348	0.2785811560712984	0.925003368744714	NS	NS
CADM4_ENSG00000105767.3	5185.538487086645	-0.407298929758095	0.27065364050871926	-1.5048714253114717	0.13235713603595609	0.8623732613052875	NS	NS
LRRC8A_ENSG00000136802.12	7041.158657457837	-0.40681829931667174	0.24951401482634272	-1.6304426811448245	0.10300797022015797	0.8353871630928931	NS	NS
ALDOC_ENSG00000109107.14	4799.637232162118	-0.4066019632436423	0.43526581724522756	-0.9341463242324032	0.35022841906875807	0.9464252236908505	NS	NS
KIFC1_ENSG00000237649.8	1257.2352192954334	-0.40648816921038183	0.37290594238182867	-1.0900554885611542	0.27568870200697704	0.9233385245180682	NS	NS
AURKA_ENSG00000087586.18	638.3138165314062	-0.4060996139493806	0.32224433532084945	-1.260222661618051	0.20758905003962388	0.8923129507047128	NS	NS
IGFBP2_ENSG00000115457.10	7282.43021691679	-0.40603857909304986	0.4567985428750819	-0.8888788841957557	0.3740681748945161	0.9513835118242482	NS	NS
SUV39H2_ENSG00000152455.16	564.0640772156543	-0.4059827977240737	0.22704242469201588	-1.788136284550305	0.0737540228412086	0.795200899711514	NS	NS
GGH_ENSG00000137563.13	339.3231393100099	-0.4054487739176879	0.2985391400576771	-1.3581092711640963	0.17442901380203496	0.8777632615092849	NS	NS
ARHGAP28_ENSG00000088756.13	266.97887786688074	-0.4052766611389416	0.5343922664535983	-0.758387960642638	0.4482187631304605	0.958542892305755	NS	NS
HIGD2A_ENSG00000146066.3	999.3899612748335	-0.405182738564372	0.17648127875376596	-2.2958964340330956	0.021681803696234788	0.6758436571592698	NS	NS
SLC18A1_ENSG00000036565.15	25.722259065451567	-0.4049001697124542	0.8124521915088434	-0.49836799499610546	0.6182246906715527	0.9741638455903028	NS	NS
MIR99AHG_ENSG00000215386.13	14.51414268761543	-0.4046798327763449	0.4877062482153713	-0.829761427615826	0.40667368320364183	0.9521009204054599	NS	NS
BMS1P4_ENSG00000271816.1	42.64753943347816	-0.40460208997056235	0.42816641494874924	-0.9449645648152775	0.34467696709012113	0.9464157313486978	NS	NS
DHX32_ENSG00000089876.12	1443.1717882916066	-0.40453118416664907	0.188324825595634	-2.1480502259178915	0.031709765689913474	0.7050283110097604	NS	NS
LOC400499_ENSG00000188897.9	262.5728976878331	-0.4045052247761543	0.6393614113181402	-0.6326706892463304	0.5269487144147061	0.9637753066411957	NS	NS
SIPA1L3_ENSG00000105738.11	5703.598161134719	-0.404467703673531	0.24157204541338365	-1.6743150184508997	0.09406870442790066	0.8188988090768485	NS	NS
RCAN2_ENSG00000172348.15	436.2871444205349	-0.404459488786938	0.48928491995437423	-0.8266338738268365	0.40844461174194147	0.9521009204054599	NS	NS
NA_ENSG00000226801.2	21.717743208983002	-0.4044277964075754	0.5897630767509721	-0.685746212929409	0.49287315952973193	0.9608024231171975	NS	NS
PRR19_ENSG00000188368.11	81.88007573622068	-0.4043964487281001	0.27316954747584704	-1.4803862746225613	0.138770190786518	0.8667599336650839	NS	NS
SIAH2_ENSG00000181788.4	605.3702443660575	-0.40429963892461274	0.19278055418658477	-2.097201352234453	0.03597575485406898	0.7102905445546953	NS	NS
ELOVL2_ENSG00000197977.4	2037.3306800044454	-0.40380216675197433	0.5836525490345611	-0.6918536849019452	0.4890292187663792	0.9608024231171975	NS	NS
MYLK3_ENSG00000140795.13	29.348040505569514	-0.4037216710581636	0.39519983875540304	-1.0215633496450764	0.30698761158350474	0.9318972251632199	NS	NS
ZRANB1_ENSG00000019995.6	2597.79978896243	-0.4034192904679906	0.18322032656048595	-2.201826063959181	0.027677597238530215	0.6977641531369349	NS	NS
PKD1P6-NPIPP1_ENSG00000270580.5	2221.8372963736724	-0.4033063562100754	0.3780610367341627	-1.0667757769856199	0.28607309932888697	0.9271537838649301	NS	NS
TP53INP2_ENSG00000078804.13	1008.1848844672717	-0.40320462808946933	0.3913416416991784	-1.0303136316870922	0.3028628020092386	0.9314510355718315	NS	NS
ERBB4_ENSG00000178568.15	2094.1930679550387	-0.4030448194837563	0.45303363699454274	-0.8896576028163917	0.3736497658989758	0.9513835118242482	NS	NS
MMP2_ENSG00000087245.13	4660.522885569033	-0.4030347637877987	0.40287568939985213	-1.0003948473242044	0.31711946260099166	0.9342927142615793	NS	NS
SST_ENSG00000157005.4	25.02265134515296	-0.40299517562565074	0.6544613783534914	-0.6157661688754118	0.5380488588473635	0.9663773171271021	NS	NS
INSM1_ENSG00000173404.5	232.753975318747	-0.40274626687797715	0.665161341410014	-0.6054865816829231	0.5448557377479823	0.9679579159981545	NS	NS
H3C2_ENSG00000286522.2	3610.796869514288	-0.40254080768474804	0.43433222956975265	-0.9268039078829194	0.3540283556081805	0.9473971247725518	NS	NS
MAST4_ENSG00000069020.18	6664.955548997137	-0.4024356232529122	0.219923114643976	-1.8298923417140478	0.0672660388404554	0.7852662020035476	NS	NS
PAPPA-AS1_ENSG00000256040.2	23.820279540550107	-0.40213448006722335	0.4152425020860026	-0.9684328507969919	0.3328282396713597	0.9404125774371845	NS	NS
SLCO4A1-AS1_ENSG00000232803.1	23.219446022866755	-0.4019223871044354	1.5810123425656304	-0.25421837406544534	0.7993268563440948	0.990128478075061	NS	NS
CRYBG3_ENSG00000080200.10	5606.064418458085	-0.4019160449533655	0.21019596948890598	-1.9121015780208783	0.0558631664981977	0.7675474474994003	NS	NS
TRIOBP_ENSG00000100106.22	9172.126829696552	-0.40190807401178547	0.22812340466915987	-1.7618011382683858	0.07810290237174272	0.8011634140337721	NS	NS
NMB_ENSG00000197696.10	1658.952777079105	-0.4018229520036179	0.5142250466530607	-0.78141458612132	0.4345586950166574	0.9570408669022554	NS	NS
NA_ENSG00000286273.1	164.32373629683158	-0.40170350828343315	0.30454624168048366	-1.3190230359331854	0.18716141132942324	0.8798150153906934	NS	NS
RASSF8_ENSG00000123094.15	6532.999717243008	-0.4014583212072484	0.2254917243680122	-1.7803683143247027	0.07501570376864751	0.7986325778501577	NS	NS
ARRDC2_ENSG00000105643.11	662.1687984037853	-0.4012337449075689	0.4163121936552497	-0.9637809101499263	0.3351557794273568	0.940773764021728	NS	NS
H2AC16_ENSG00000276903.2	3318.641160430178	-0.40122320781472137	0.4058533523134706	-0.9885915824709685	0.32286300625989506	0.9374748840550648	NS	NS
ARRDC3_ENSG00000113369.9	5435.998657066741	-0.4012226971388599	0.25640304149761356	-1.5648125497863652	0.11762686825418067	0.8538538945125659	NS	NS
FCN1_ENSG00000085265.11	67.95945550820153	-0.4012088615910513	0.6113722597706204	-0.6562431565697471	0.5116676851756389	0.9616209521047296	NS	NS
MIR9-1HG_ENSG00000125462.19	20946.571062010826	-0.40117896287051075	0.5040665884583301	-0.7958848534228433	0.4260989657440948	0.9545195883733139	NS	NS
TMEM200A_ENSG00000164484.12	200.42619810297023	-0.40111041421076715	0.5673310052179534	-0.7070130321128337	0.47955837914727406	0.9608024231171975	NS	NS
TGFB1I1_ENSG00000140682.19	1478.764475134679	-0.40101695225364153	0.27367115410590037	-1.465324153595169	0.14283249970220827	0.8667599336650839	NS	NS
TRAIP_ENSG00000183763.9	337.0042242241019	-0.4008459307584599	0.2726109778604055	-1.4703954107223043	0.14145469359672172	0.8667599336650839	NS	NS
LOC112694756_ENSG00000285043.3	12.585618710464209	-0.40079021120463376	0.7899577615602823	-0.5073565077872194	0.6119046963109602	0.9741638455903028	NS	NS
S1PR1_ENSG00000170989.10	1427.6268231242814	-0.40067191062623453	0.29816531813560837	-1.3437911328238559	0.1790159376774728	0.8777662887566648	NS	NS
GPR151_ENSG00000173250.3	17.164196034702787	-0.4005501472623543	0.6178802331615252	-0.648265028989272	0.5168135485707475	0.9617000302721613	NS	NS
GNGT2_ENSG00000167083.7	32.56132692033065	-0.40051106013765714	0.574758386045859	-0.6968337824403679	0.48590682175788397	0.9608024231171975	NS	NS
ADAMTS19_ENSG00000145808.10	118.0679158475118	-0.39994721708981773	0.8077186098666437	-0.49515662039265135	0.6204895689094141	0.9741638455903028	NS	NS
ABRACL_ENSG00000146386.8	232.83571894976225	-0.39992501203924397	0.26469509518667056	-1.5108893942942365	0.13081663343359523	0.8623732613052875	NS	NS
ZNF257_ENSG00000197134.13	345.70475367601404	-0.39985901733937373	0.5689421499637314	-0.7028113796189361	0.48217330454138474	0.9608024231171975	NS	NS
ACTG1_ENSG00000184009.13	93474.08145139524	-0.3997602240681616	0.2684691499013138	-1.489035981285406	0.1364778940798582	0.8634557103043012	NS	NS
RPSA_ENSG00000168028.14	11031.818373957482	-0.39955204256390425	0.17403192032165246	-2.2958549318161685	0.021684177355878617	0.6758436571592698	NS	NS
C3orf70_ENSG00000187068.3	2147.3899298913952	-0.39937431373174526	0.40602114457823274	-0.9836293480395163	0.325297789718114	0.937783760053694	NS	NS
TSNAX-DISC1_ENSG00000270106.6	336.0145306428011	-0.3987044454695901	0.3444151430456275	-1.157627512959761	0.2470160765515902	0.911973502529632	NS	NS
RPL13A_ENSG00000142541.18	19734.8279315008	-0.3984071032154648	0.22567709815358292	-1.765385617216381	0.07749897896715797	0.8001011906776979	NS	NS
MADCAM1_ENSG00000099866.16	36.37558067613793	-0.3984038958303164	0.617684441211097	-0.6449958413217659	0.5189298807003311	0.9617000302721613	NS	NS
GPR137B_ENSG00000077585.14	2019.7571271394322	-0.3983556106435605	0.22067350941315475	-1.8051809286167713	0.07104637428844943	0.7904497271827485	NS	NS
ABRAXAS2_ENSG00000165660.8	567.98980230087	-0.3981906068632323	0.1471031952195133	-2.7068793867396037	0.006791892821555927	0.5165043116250226	NS	NS
SP5_ENSG00000204335.4	72.63481263711857	-0.3981651114457962	0.7031711994362397	-0.5662420641872434	0.5712292386476956	0.9709699899569415	NS	NS
FPR2_ENSG00000171049.9	140.21705773670385	-0.39771296630723063	0.6051928773279819	-0.6571672952649303	0.511073352089288	0.9611882298605782	NS	NS
RARRES1_ENSG00000118849.10	286.46350840776637	-0.3974996878430577	0.6276211806580524	-0.6333433288951221	0.526509464099176	0.9637753066411957	NS	NS
STEAP2_ENSG00000157214.14	1103.6457561977256	-0.3974583441815933	0.5159932058591649	-0.7702782510862664	0.4411348547425094	0.9574299749161654	NS	NS
TARS1_ENSG00000113407.14	4947.436306999336	-0.39719012001581233	0.15363663769109298	-2.585256524647566	0.009730657074837846	0.5763543036634724	NS	NS
OR9A4_ENSG00000258083.2	114.49073158451013	-0.3970638104405502	0.5716014638002019	-0.6946514933687088	0.4872737335029859	0.9608024231171975	NS	NS
ATP5PO_ENSG00000241837.7	3426.371297354224	-0.3970625633405295	0.16679974320767899	-2.38047466803444	0.017290349804173454	0.6468105218054744	NS	NS
MICB_ENSG00000204516.10	210.06016709826133	-0.3967065333606658	0.33979341072303487	-1.1674933087034485	0.24301120896402398	0.911973502529632	NS	NS
GAP43_ENSG00000172020.13	6600.570161440437	-0.39651184651763816	0.4467639612592936	-0.8875197663660923	0.3747991290361186	0.9513835118242482	NS	NS
SDC2_ENSG00000169439.12	742.0311855556947	-0.39650299493832947	0.33363183939543184	-1.1884447109629144	0.23465825019156555	0.9107271393776368	NS	NS
HERC3_ENSG00000287542.1	155.01076240180018	-0.3964373474601383	0.2776091072462199	-1.4280415775716107	0.1532798915813753	0.8667599336650839	NS	NS
ZNF395_ENSG00000186918.14	2290.7933949212324	-0.3963906452846682	0.3790142598231135	-1.0458462577889927	0.29563202020898366	0.9304347785089055	NS	NS
PCDHGA10_ENSG00000253846.3	3825.449710202096	-0.39612198512781993	0.41750020471064875	-0.9487947087411727	0.34272503354692635	0.9453762874317228	NS	NS
GSTO1_ENSG00000148834.13	608.2530754942337	-0.39612044268001445	0.2747822763382164	-1.4415793040175877	0.14942109036097082	0.8667599336650839	NS	NS
HSF4_ENSG00000102878.18	907.1903564339013	-0.39605523596619446	0.4731213779024153	-0.8371112667157553	0.40253002795162923	0.9521009204054599	NS	NS
NA_ENSG00000213540.3	46.215329906380646	-0.39595843535911374	0.427933441585861	-0.9252804218612773	0.35482005994596744	0.9473971247725518	NS	NS
H4C8_ENSG00000158406.6	2835.3545647545143	-0.39595429751023986	0.33475164134845076	-1.18283004054962	0.23687651234559545	0.9110108661237225	NS	NS
PRR36_ENSG00000183248.12	2577.829675812884	-0.3959277933470169	0.4974525249226453	-0.7959107120997814	0.42608393454145393	0.9545195883733139	NS	NS
APOL4_ENSG00000100336.18	976.374510317955	-0.39587859561278166	0.5561822383276017	-0.7117785652471731	0.47660190795008406	0.9608024231171975	NS	NS
RASGEF1A_ENSG00000198915.12	265.9885908803425	-0.3956462041589031	0.5809085356434462	-0.6810817536372806	0.49581976184240995	0.9608024231171975	NS	NS
CYB5R4_ENSG00000065615.14	714.4585913089514	-0.3954450518278138	0.1867323245711514	-2.117710753807575	0.03419957155722135	0.7072504096931256	NS	NS
CACNG4_ENSG00000075461.6	1800.9451680163147	-0.3954223696742527	0.5427156683710831	-0.7285995093177995	0.46624667874913156	0.9608024231171975	NS	NS
GPR176_ENSG00000166073.11	350.6867239177063	-0.3953739746203447	0.3428010235456053	-1.1533628766068873	0.24876147216579203	0.911973502529632	NS	NS
TMEM254_ENSG00000133678.14	234.567760235879	-0.39521722702126594	0.16633414184723536	-2.3760439235875066	0.017499379580552844	0.6468105218054744	NS	NS
FBL_ENSG00000105202.9	3096.5515127881267	-0.3949497045195166	0.2478472253590585	-1.5935207826004483	0.11104340985661026	0.8450060413651013	NS	NS
SH2D4B_ENSG00000178217.15	22.1715228877705	-0.39490315192993286	0.4221769964553426	-0.9353971325903476	0.34958367409141283	0.9464252236908505	NS	NS
RPS23_ENSG00000186468.13	8595.417921798902	-0.39476109529936726	0.23549940676538944	-1.6762721431932879	0.09368489875984526	0.8178795153983888	NS	NS
TLR4_ENSG00000136869.16	2591.649601183062	-0.39474579423479217	0.35541178826253483	-1.1106716413784288	0.266709713131845	0.9204099904157789	NS	NS
CCNB2_ENSG00000157456.8	615.7947806289092	-0.3944002466576994	0.36802999076799137	-1.0716524646121355	0.28387615908174185	0.9266969475058451	NS	NS
SIRT1_ENSG00000096717.12	1513.6383945334144	-0.39434917773037254	0.15970522971306686	-2.4692314612293966	0.013540360454575427	0.614069390139717	NS	NS
PLEKHN1_ENSG00000187583.11	16.622477918663304	-0.39433242444714084	0.5342674272370396	-0.7380806022302882	0.46046547054207576	0.9608024231171975	NS	NS
FAM72C_ENSG00000263513.6	101.07615466433559	-0.3942236336193941	0.41081066319982806	-0.9596236634871241	0.33724465505552403	0.940773764021728	NS	NS
PREP_ENSG00000085377.15	2355.174090283578	-0.39354612651282905	0.22705392284087297	-1.7332716457343016	0.08304739795864366	0.8078192521537051	NS	NS
NANOS3_ENSG00000187556.8	81.90174780072716	-0.39315117667167865	0.36007925402427854	-1.091846231844199	0.27490069432568165	0.9224922518864348	NS	NS
TFAM_ENSG00000108064.11	516.4019898299022	-0.39308075571766926	0.1612014778349485	-2.438443871588684	0.014750649212136415	0.632140299315552	NS	NS
TUG1_ENSG00000253352.10	13.901778370471364	-0.39307898873628916	0.4597947937044542	-0.8549009125774302	0.39260600536476664	0.9513835118242482	NS	NS
ADAMTS12_ENSG00000151388.11	758.3852933495003	-0.39307132389325067	0.42130699781264286	-0.9329807620903825	0.3508299012857159	0.9464252236908505	NS	NS
ZNF844_ENSG00000223547.10	1884.3744731558777	-0.3928072385423832	0.1945718163192102	-2.0188290677101577	0.04350498873467813	0.7316512289193158	NS	NS
ACTN2_ENSG00000077522.15	4993.785474190339	-0.3924123323786268	0.5060774180114285	-0.7753998072479994	0.4381034489937481	0.9574299749161654	NS	NS
PCDHA2_ENSG00000204969.7	1169.0847728720676	-0.39214386576815374	0.8045087310151307	-0.48743270352497714	0.6259517224906022	0.974750337213242	NS	NS
PCDHGB3_ENSG00000262209.3	2609.971335591708	-0.39206655445709665	0.42711230394138877	-0.9179472256807162	0.35864649567799617	0.9493341048784604	NS	NS
NA_ENSG00000284431.1	271.5532953520243	-0.39190311626908825	0.28778392100120614	-1.3617964301328902	0.17326213851079111	0.8777632615092849	NS	NS
EIF4B_ENSG00000063046.18	21307.54853422802	-0.391012875318344	0.16095081866822994	-2.4293935163159626	0.015124106872966173	0.6365280823845296	NS	NS
RPS6KA6_ENSG00000072133.11	197.96993127668208	-0.39075576651623883	0.6347673426904901	-0.615588957144523	0.5381658413593154	0.9663773171271021	NS	NS
PLVAP_ENSG00000130300.9	1602.8838554474873	-0.3906999246007542	0.47808053532733824	-0.8172261695056144	0.4137991899399001	0.9529882282383806	NS	NS
RDH13_ENSG00000160439.16	397.85467187880846	-0.39056246914635745	0.33217983174087384	-1.1757561170993265	0.23969234679867985	0.9112002794816861	NS	NS
MTHFD2_ENSG00000065911.13	2201.509770310271	-0.390476125495292	0.32909551283930477	-1.1865130646310542	0.23541974518416284	0.9107271393776368	NS	NS
SOX13_ENSG00000143842.15	1691.0272605691653	-0.3904617150842839	0.3655584032178341	-1.0681240306534823	0.28546456735040854	0.9271537838649301	NS	NS
NRCAM_ENSG00000091129.21	26888.218245905206	-0.3903940740521874	0.30753645907064353	-1.2694237139620277	0.2042899827877211	0.8885658293379501	NS	NS
NA_ENSG00000280649.2	128.224619876617	-0.39003787070335394	0.314457323682408	-1.2403523191505628	0.21484510872174065	0.8975827480828831	NS	NS
EEF1AKMT3_ENSG00000123427.17	2916.560355292926	-0.3900209216104443	3.625771847953692	-0.10756907438358643	0.9143375296763881	0.9913367982918136	NS	NS
NA_ENSG00000173727.12	84.53481777501896	-0.3900169220309155	0.5031733051360542	-0.7751144944492989	0.43827200750524303	0.9574299749161654	NS	NS
IL11_ENSG00000095752.7	28.057030030900155	-0.3899280908299091	0.5268615490404268	-0.7400959351466914	0.45924178500500995	0.9608024231171975	NS	NS
H4C2_ENSG00000278705.2	1703.9251277511473	-0.3896007324811034	0.33918484594110565	-1.148638381529438	0.2507051236624381	0.911973502529632	NS	NS
TXNL4B_ENSG00000140830.9	341.2630675103365	-0.3895937624871594	0.22708382096833818	-1.7156385726902121	0.086228214042684	0.8078192521537051	NS	NS
ZNF214_ENSG00000149050.10	374.3507211327438	-0.3895537764473693	0.5447034414731687	-0.7151667252070375	0.4745060273607281	0.9608024231171975	NS	NS
ADGRV1_ENSG00000164199.18	18238.383296170385	-0.38929319684175695	0.4495192200176647	-0.8660212500512413	0.3864785085891741	0.9513835118242482	NS	NS
STC1_ENSG00000159167.12	343.5020466167019	-0.38912795926324095	0.4514080643001487	-0.8620314744853635	0.388670198033225	0.9513835118242482	NS	NS
CLIC5_ENSG00000112782.19	500.382864300011	-0.3888692125852467	3.213799818620655	-0.12099982405007018	0.9036911745587621	0.9913367982918136	NS	NS
MAGI2-AS3_ENSG00000234456.9	18.018043561316947	-0.38869435717630735	0.4593174126783661	-0.8462434613783909	0.3974169411809412	0.9520074252913027	NS	NS
ASCC1_ENSG00000138303.18	962.1804834188965	-0.3886352178955165	0.16355633614277892	-2.3761550732968955	0.01749410888539523	0.6468105218054744	NS	NS
MANEA_ENSG00000172469.17	804.9229585845986	-0.3883753439592869	0.19502309819285096	-1.9914325408533775	0.04643335471766825	0.7404883834212794	NS	NS
TNPO1_ENSG00000083312.19	11018.75775344799	-0.388250430301798	0.14872208328636805	-2.6105768674192937	0.0090389655722244	0.5549504444342422	NS	NS
IRF6_ENSG00000117595.12	54.333718274179944	-0.38824321022900105	0.532196602440074	-0.7295108770874156	0.4656892167107762	0.9608024231171975	NS	NS
GNS_ENSG00000135677.11	2465.173632396067	-0.3882264045208209	0.27430115567031477	-1.4153290881042953	0.15697203020744752	0.8667599336650839	NS	NS
FAM72B_ENSG00000188610.12	186.45378091510065	-0.3880455853392136	0.28555413985551803	-1.3589212383177256	0.1741715480498462	0.8777632615092849	NS	NS
NA_ENSG00000267360.6	13.577074161626163	-0.3880381517679882	0.5729709094199917	-0.6772388360183806	0.49825443090205923	0.9608024231171975	NS	NS
MICU1_ENSG00000107745.19	1705.246889286886	-0.3879744213636632	0.18521428041435786	-2.094732763022885	0.03619475505616063	0.7111181313709727	NS	NS
SRI_ENSG00000075142.14	5920.05442869138	-0.38794928519077	0.20007721002097922	-1.9389978756205732	0.05250159683752833	0.7551678135131792	NS	NS
NA_ENSG00000189212.12	406.535371584895	-0.38794445195234256	0.6526380714694829	-0.5944251016169575	0.5522278236111678	0.969243777018961	NS	NS
ATP5MK_ENSG00000173915.16	724.7480049103085	-0.3878893543962691	0.25749052610180684	-1.506421848867966	0.13195891536104573	0.8623732613052875	NS	NS
RGS7_ENSG00000182901.17	303.73131382942574	-0.3876574084235526	0.6681178271844777	-0.5802231173162731	0.5617641661650792	0.9703457009206339	NS	NS
NA_ENSG00000285238.2	454.21988010925656	-0.3874764604540414	0.8240476999015526	-0.4702112031868209	0.6382041308010805	0.9757001304827625	NS	NS
RPL23A_ENSG00000198242.14	4993.13939128342	-0.38727771101541414	0.2338850512872935	-1.6558463607821614	0.09775293646462778	0.8238254068748597	NS	NS
LGALS8_ENSG00000116977.19	947.9640931425089	-0.3872712642882118	0.23214657772577443	-1.6682187094124645	0.09527231815558573	0.8188988090768485	NS	NS
PENK_ENSG00000181195.11	42.830897686898204	-0.3871592822920491	0.7317330942456536	-0.5290990462733861	0.5967367430198613	0.9730350503084088	NS	NS
ZNF519_ENSG00000175322.12	913.6523053680121	-0.38696649888430984	0.24717785639731304	-1.5655386955953727	0.11745665158539802	0.8537219284382811	NS	NS
PNRC1_ENSG00000146278.11	4293.993088392861	-0.3867708574195926	0.20365094485665422	-1.8991851851796355	0.05754013191088191	0.7706810218270602	NS	NS
TCAF2_ENSG00000170379.21	669.5203623225239	-0.38668928052290846	0.39566632795749157	-0.9773115708861949	0.32841492640576797	0.937783760053694	NS	NS
NA_ENSG00000259780.3	39.88997415411267	-0.38663356102863866	0.3880919095415946	-0.996242259946417	0.31913245079581454	0.9359732884790751	NS	NS
H2AC7_ENSG00000196866.3	2534.065690610139	-0.38659591878174815	0.37600470293638166	-1.0281677749311515	0.30387091407388844	0.9314510355718315	NS	NS
NT5DC2_ENSG00000168268.11	2848.877132666832	-0.3864583577298622	0.27776825314560133	-1.3912977935865385	0.164135142630156	0.8721834392511612	NS	NS
TNFAIP8L2_ENSG00000163154.6	61.173342331877265	-0.38638485167869013	0.38321896868398925	-1.0082612898979735	0.3133290413096173	0.9332168724997048	NS	NS
IL33_ENSG00000137033.12	428.2541197499288	-0.3863267395790783	0.4638455045668442	-0.8328780505048643	0.4049135098927604	0.9521009204054599	NS	NS
ZNF559-ZNF177_ENSG00000270011.8	562.4130940652259	-0.3862339405496564	0.2791756413394944	-1.383480086931985	0.16651770899569251	0.8727303636529772	NS	NS
UBE2T_ENSG00000077152.11	476.6249238124465	-0.3860633384696164	0.38227191712240344	-1.0099181268029138	0.3125345172928044	0.9332168724997048	NS	NS
CLDN11_ENSG00000013297.12	467.92943259887846	-0.38599611942518186	0.5473730038762604	-0.7051793140906168	0.480698652807157	0.9608024231171975	NS	NS
SHB_ENSG00000107338.10	560.7110035845224	-0.3859920544168081	0.308229335638536	-1.2522885065990776	0.21046475537453682	0.8926758502000094	NS	NS
IL18R1_ENSG00000115604.12	111.73577673802717	-0.3858644592105262	0.5693858687530166	-0.6776853455383229	0.4979712199816089	0.9608024231171975	NS	NS
RPS3A_ENSG00000145425.10	12405.131136425005	-0.38555134912736133	0.19411174798757896	-1.9862339766886876	0.04700734981439418	0.7404883834212794	NS	NS
RPL35_ENSG00000136942.15	5886.128074049335	-0.3852198864749409	0.19463731463320105	-1.9791677007098947	0.04779712815302204	0.7416241129315769	NS	NS
NACA_ENSG00000196531.14	15974.200877837742	-0.3850620022665177	0.17429270618915388	-2.2092835132677506	0.02715492720266702	0.6977641531369349	NS	NS
PLA2G7_ENSG00000146070.17	101.98506972910877	-0.38504259468305524	0.4613092550838858	-0.8346734656625043	0.40390158547727406	0.9521009204054599	NS	NS
PAX8_ENSG00000125618.18	60.20953164794996	-0.3845866851218428	0.5234330045181984	-0.7347390817968027	0.4624984138121553	0.9608024231171975	NS	NS
CDK7_ENSG00000134058.12	561.6143542198231	-0.3841535381922384	0.1496411398992212	-2.567165275879041	0.01025337282704996	0.5815065558522452	NS	NS
GBP2_ENSG00000162645.13	4277.977586310243	-0.3840474394371612	0.46140467741913466	-0.8323440533488501	0.4052147713676338	0.9521009204054599	NS	NS
LAMTOR3_ENSG00000109270.13	450.42115272199396	-0.3836738236448974	0.16888665210148882	-2.271782990963293	0.023099620682987248	0.683379528878914	NS	NS
SLC25A16_ENSG00000122912.15	741.9533337597297	-0.3836241153560684	0.1953425652366693	-1.9638531668266188	0.049547122341851914	0.7476685594835943	NS	NS
SWAP70_ENSG00000133789.15	2587.5723120758744	-0.3834475919364511	0.21016193286792065	-1.824533999587044	0.06807138110569153	0.7857333684154774	NS	NS
E2F7_ENSG00000165891.16	1171.0270660835915	-0.3834352862478164	0.46650805297452547	-0.821926403634354	0.4111187846182636	0.9524226074646498	NS	NS
NPC1_ENSG00000141458.13	5734.811343888655	-0.38317945122609703	0.14354085778943232	-2.6694800151480442	0.007596879388107193	0.5347919613423276	NS	NS
GPI_ENSG00000105220.17	7975.6823702270885	-0.3831506349575528	0.22338482233204857	-1.7152044214893958	0.08630775452222406	0.8078192521537051	NS	NS
FMO5_ENSG00000131781.13	170.3749312427131	-0.3829163321934822	0.36343317648222134	-1.0536086328162007	0.2920621351599767	0.9288289123846453	NS	NS
RAB11B-AS1_ENSG00000269386.5	20.59713729679611	-0.3828322696365058	0.3569553841290664	-1.0724933329429287	0.28349850691179906	0.9266969475058451	NS	NS
ERC2_ENSG00000187672.14	1145.3861618290857	-0.3822122526567048	0.48126181139442775	-0.7941877863719693	0.42708611771891664	0.9545195883733139	NS	NS
P2RY6_ENSG00000171631.16	102.13325328614746	-0.3820216864906801	0.4323672466233734	-0.883558339523002	0.37693467657730373	0.9513835118242482	NS	NS
LOC389895_ENSG00000230707.2	22.063340959061023	-0.3819413030155169	0.6082763475237875	-0.6279075367147668	0.5300645134771008	0.9644859875804501	NS	NS
CABLES1_ENSG00000134508.13	309.19789339152857	-0.3817921686121593	0.31080716189192503	-1.2283892246502268	0.21930089091197455	0.903960486914815	NS	NS
OIP5_ENSG00000104147.9	80.56677420868202	-0.3815255902550239	0.39913167717759035	-0.9558890262805857	0.3391283037137464	0.9423608545534592	NS	NS
FCGR1CP_ENSG00000265531.3	296.996416713029	-0.38140619911190643	0.48911198042595677	-0.7797932055962895	0.4355126062542125	0.9570408669022554	NS	NS
ZNF850_ENSG00000267041.6	2301.6089856994	-0.38139130189864684	0.3556553348201834	-1.0723621004911268	0.28355742382706756	0.9266969475058451	NS	NS
GNPNAT1_ENSG00000100522.10	212.37483738471272	-0.38124485938568187	0.18267586035531677	-2.0870018547833036	0.03688796688531877	0.7175680295165168	NS	NS
KIF6_ENSG00000164627.18	127.51015060711843	-0.38122219983333955	0.6236404609020516	-0.6112852255960569	0.5410107702757427	0.9671213734584074	NS	NS
TXN_ENSG00000136810.13	1413.4075347205292	-0.381093307894153	0.19999733002838918	-1.9054919775181882	0.056716149297679215	0.7705906930183247	NS	NS
H3C1_ENSG00000275714.2	939.7491184007115	-0.38100269226593103	0.4308695207045411	-0.8842646647247877	0.3765533582129393	0.9513835118242482	NS	NS
EEF1B2_ENSG00000114942.14	5927.889670907749	-0.38075585267728046	0.21168634608626888	-1.7986793183255685	0.07206942228494626	0.7924799860059315	NS	NS
NPIPA3_ENSG00000224712.12	2375.3322627848447	-0.38048882497342956	0.4141614688238194	-0.9186968214449861	0.35825417284498307	0.9493341048784604	NS	NS
PSORS1C1_ENSG00000204540.11	484.92530261934274	-0.38048284357120205	0.5466887720309296	-0.6959770586795145	0.4864431969549006	0.9608024231171975	NS	NS
CHCHD10_ENSG00000250479.9	424.51324820444614	-0.3803841225378837	0.3276332240210305	-1.161005950097012	0.24563947972449696	0.911973502529632	NS	NS
ATP5F1AP3_ENSG00000263232.2	12.323779003643818	-0.38019443968824307	0.5445830597321409	-0.6981385720577606	0.48509053784962763	0.9608024231171975	NS	NS
IFITM2_ENSG00000185201.17	2366.7629592256567	-0.38014327697596784	0.43238839162647125	-0.8791708666044935	0.3793086381347981	0.9513835118242482	NS	NS
CCNG2_ENSG00000138764.15	1117.5893008342716	-0.38007455221036274	0.18677867958873912	-2.034892596131606	0.041861681142878644	0.7316512289193158	NS	NS
LMNB1_ENSG00000113368.12	2729.043321663674	-0.3800688501792071	0.33894514878127435	-1.1213284849946927	0.26214806487897796	0.9169972059366861	NS	NS
ACTR1A_ENSG00000138107.13	2124.122669332238	-0.38004327647710806	0.15050102258544082	-2.5251873372578184	0.01156366280744808	0.592237950126613	NS	NS
RPL37_ENSG00000145592.14	6210.116644828909	-0.3799774271644669	0.24805659318619022	-1.5318174868234906	0.1255674796126648	0.8616282324379388	NS	NS
MAP7D3_ENSG00000129680.16	750.1849878118088	-0.3798800215064492	0.27909499421103073	-1.3611137046019979	0.1734777593808753	0.8777632615092849	NS	NS
INPP5F_ENSG00000198825.15	2034.61361392478	-0.3796988609783454	0.3317883496471079	-1.1444008247492576	0.25245744634403355	0.911973502529632	NS	NS
TICRR_ENSG00000140534.14	1394.2682224383534	-0.3796172381088416	0.3354454620867863	-1.1316809467245894	0.25776859471066793	0.9139720740022218	NS	NS
CREG1_ENSG00000143162.9	522.220740112221	-0.3792370611066187	0.3207908380383118	-1.1821941780685354	0.23712866218837045	0.9110108661237225	NS	NS
CHAF1A_ENSG00000167670.16	2219.1379375304264	-0.3792120366389524	0.3073145428515952	-1.2339540886032105	0.2172200126907095	0.9004779054701354	NS	NS
MSH4_ENSG00000057468.7	100.16358601053858	-0.37895386395370484	0.30717992057518645	-1.2336544108876764	0.21733170856855727	0.9004779054701354	NS	NS
GINS1_ENSG00000101003.10	203.8039540727828	-0.37887474348670797	0.3196362361175061	-1.1853310128061463	0.23588659619500224	0.9107271393776368	NS	NS
TKTL2_ENSG00000151005.5	32.9321962031298	-0.3787844080832208	0.4024642404227956	-0.9411628911063036	0.3466213903385556	0.9464252236908505	NS	NS
ADGRA1_ENSG00000197177.16	406.69562787978623	-0.378607419367559	0.46402619263271583	-0.8159182075897013	0.41454691771101204	0.9530379198916596	NS	NS
CLIC2_ENSG00000155962.13	161.55012388048706	-0.378508084834517	0.3960285942010083	-0.9557594839790821	0.3391937621987063	0.9423608545534592	NS	NS
NA_ENSG00000250687.6	37.63590888848749	-0.378459881828392	0.6685857624749331	-0.566060336713469	0.5713527648408065	0.9709699899569415	NS	NS
PLAUR_ENSG00000011422.12	897.1323476476376	-0.3783479510301991	0.4249156122690066	-0.8904072717165159	0.3732472392048982	0.9513835118242482	NS	NS
BTF3_ENSG00000145741.16	6054.7146375747325	-0.3782962172743226	0.18092926564425157	-2.090851449196393	0.03654138243247486	0.7137081809940655	NS	NS
DQX1_ENSG00000144045.14	50.012588127202896	-0.3780781702767032	0.35269226475888615	-1.0719774944176104	0.283730140795787	0.9266969475058451	NS	NS
NA_ENSG00000225178.5	33.72227385394737	-0.37798307326681163	0.28528861305542896	-1.3249146862842822	0.18519944922223522	0.8795902908318959	NS	NS
ORC1_ENSG00000085840.13	355.3051748807336	-0.37789668689854444	0.3671972612797369	-1.0291380866554354	0.30341479102884705	0.9314510355718315	NS	NS
FAT1_ENSG00000083857.14	34139.694601796495	-0.37751653213717257	0.3757206408226481	-1.0047798580099094	0.3150028647458203	0.9341980370580065	NS	NS
RPL10A_ENSG00000198755.11	7502.680177174786	-0.37723565803404485	0.22281957994982332	-1.6930094658602015	0.09045366544099105	0.8131264696540943	NS	NS
B3GLCT_ENSG00000187676.8	1096.5429143044287	-0.37723386914756113	0.3429558021748945	-1.0999489343970512	0.27135437202321655	0.9217379652971769	NS	NS
NRARP_ENSG00000198435.4	129.00796292691285	-0.37685117386053324	0.34227853526754365	-1.1010073230737818	0.27089346998795494	0.9217379652971769	NS	NS
NA_ENSG00000277701.5	17.21503183995973	-0.3766619647783517	0.49649679030269467	-0.7586392744829541	0.44806837195888954	0.958542892305755	NS	NS
NA_ENSG00000224365.1	18.194391266861768	-0.376654648790032	0.32582628071240516	-1.1559983681073633	0.24768182448515474	0.911973502529632	NS	NS
LGALS1_ENSG00000100097.12	3826.6739457914982	-0.37660973835619593	0.2854623617455638	-1.3192973534348915	0.18706972227209395	0.8798150153906934	NS	NS
SIX6_ENSG00000184302.7	39.08562680340748	-0.3764997486372865	3.6701788543353944	-0.10258348804787719	0.9182935483227309	0.9914045582437772	NS	NS
ESCO2_ENSG00000171320.15	701.1325763358439	-0.3764584009077005	0.38539712298622336	-0.9768064639163319	0.32866497535946615	0.937783760053694	NS	NS
GEMIN7_ENSG00000142252.11	147.7247413816672	-0.37640400449258776	0.1824870868059245	-2.0626336420883	0.03914744890568951	0.7181718278708011	NS	NS
[truncated: 19,874 more rows]
